# Supplementary material for: Multi-omics analysis of an immune-based prognostic predictor in non-small cell lung cancer
Source: BMC Cancer. 2021 Dec 10;21:1322. doi: 10.1186/s12885-021-09044-4 (PMC8662860; doi:10.1186/s12885-021-09044-4)
Supplement: Supplementary file 2 — Additional file 2. [file 12885_2021_9044_MOESM2_ESM.xlsx]

## Sheet: NSCLCclidata
Table S1. Clinical characteristics of NSCLC patient samples obtained from the TCGA database.
mRNAID.01	TYPE	NMF_TCGA_Subtype	NMF_Subtype	age	gender	stage	cigarettes	days	status
TCGA.05.4244.01	LUAD	3	NMF3	>60	male	Stage IV	smoke	0	0
TCGA.05.4249.01	LUAD	3	NMF3	>60	male	Stage I	smoke	1523	0
TCGA.05.4250.01	LUAD	2	NMF2B	>60	female	Stage III	smoke	NA	1
TCGA.05.4382.01	LUAD	3	NMF3	>60	male	Stage I	smoke	607	0
TCGA.05.4384.01	LUAD	3	NMF3	>60	male	Stage III	smoke	426	0
TCGA.05.4389.01	LUAD	2	NMF2B	>60	male	Stage I	smoke	1369	0
TCGA.05.4390.01	LUAD	3	NMF3	50~60	female	Stage I	smoke	1126	0
TCGA.05.4395.01	LUAD	2	NMF2B	>60	male	Stage III	non-smoke	NA	1
TCGA.05.4396.01	LUAD	3	NMF3	>60	male	Stage III	smoke	NA	1
TCGA.05.4397.01	LUAD	1	NMF1	>60	male	Stage II	smoke	NA	1
TCGA.05.4398.01	LUAD	2	NMF2B	<50	female	Stage III	smoke	1431	0
TCGA.05.4402.01	LUAD	3	NMF3	50~60	female	Stage IV	non-smoke	NA	1
TCGA.05.4403.01	LUAD	3	NMF3	>60	male	Stage I	non-smoke	578	0
TCGA.05.4405.01	LUAD	3	NMF3	>60	female	Stage I	smoke	610	0
TCGA.05.4410.01	LUAD	3	NMF3	>60	male	Stage I	smoke	0	0
TCGA.05.4415.01	LUAD	1	NMF1	50~60	male	Stage III	smoke	NA	1
TCGA.05.4417.01	LUAD	3	NMF3	50~60	female	Stage I	smoke	455	0
TCGA.05.4418.01	LUAD	2	NMF2B	>60	male	Stage III	smoke	NA	1
TCGA.05.4420.01	LUAD	3	NMF3	<50	male	Stage I	smoke	912	0
TCGA.05.4422.01	LUAD	2	NMF2B	>60	male	Stage I	smoke	365	0
TCGA.05.4424.01	LUAD	3	NMF3	>60	male	Stage II	smoke	913	0
TCGA.05.4425.01	LUAD	3	NMF3	>60	female	Stage IV	smoke	669	0
TCGA.05.4426.01	LUAD	3	NMF3	>60	male	Stage I	smoke	791	0
TCGA.05.4427.01	LUAD	3	NMF3	>60	female	Stage II	smoke	791	0
TCGA.05.4430.01	LUAD	3	NMF3	50~60	female	Stage I	smoke	761	0
TCGA.05.4432.01	LUAD	3	NMF3	>60	male	Stage II	smoke	761	0
TCGA.05.4433.01	LUAD	3	NMF3	>60	male	Stage I	smoke	730	0
TCGA.05.4434.01	LUAD	2	NMF2B	>60	female	Stage IV	smoke	NA	1
TCGA.05.5420.01	LUAD	2	NMF2B	>60	male	Stage III	smoke	457	0
TCGA.05.5423.01	LUAD	3	NMF3	>60	male	Stage II	smoke	151	0
TCGA.05.5425.01	LUAD	2	NMF2B	>60	male	Stage II	smoke	882	0
TCGA.05.5428.01	LUAD	3	NMF3	50~60	male	Stage II	smoke	670	0
TCGA.05.5429.01	LUAD	3	NMF3	50~60	male	Stage III	non-smoke	30	1
TCGA.05.5715.01	LUAD	3	NMF3	>60	female	Stage I	non-smoke	62	0
TCGA.18.3406.01	LUSC	2	NMF2A	>60	male	Stage I	smoke	NA	1
TCGA.18.3407.01	LUSC	1	NMF1	>60	male	Stage I	smoke	NA	1
TCGA.18.3408.01	LUSC	2	NMF2A	>60	female	Stage I	smoke	2099	1
TCGA.18.3409.01	LUSC	1	NMF1	>60	male	Stage I	smoke	3747	0
TCGA.18.3410.01	LUSC	2	NMF2A	>60	male	Stage II	NA	NA	1
TCGA.18.3411.01	LUSC	1	NMF1	>60	female	Stage III	smoke	3576	0
TCGA.18.3412.01	LUSC	1	NMF1	50~60	male	Stage I	smoke	NA	1
TCGA.18.3414.01	LUSC	1	NMF1	>60	male	Stage IV	smoke	NA	1
TCGA.18.3415.01	LUSC	1	NMF1	>60	male	Stage I	smoke	1810	1
TCGA.18.3416.01	LUSC	2	NMF2A	>60	male	Stage II	smoke	956	1
TCGA.18.3417.01	LUSC	1	NMF1	>60	male	Stage IV	smoke	758	1
TCGA.18.3419.01	LUSC	2	NMF2A	>60	male	Stage II	smoke	2811	0
TCGA.18.3421.01	LUSC	2	NMF2A	>60	male	Stage I	smoke	2645	0
TCGA.18.4083.01	LUSC	1	NMF1	>60	male	Stage II	smoke	NA	1
TCGA.18.4086.01	LUSC	1	NMF1	>60	male	Stage I	smoke	NA	1
TCGA.18.4721.01	LUSC	2	NMF2A	>60	male	Stage I	NA	4694	0
TCGA.18.5592.01	LUSC	1	NMF1	50~60	male	Stage II	smoke	1519	0
TCGA.18.5595.01	LUSC	1	NMF1	50~60	male	Stage I	NA	NA	1
TCGA.21.1070.01	LUSC	2	NMF2A	50~60	female	Stage III	smoke	3636	0
TCGA.21.1071.01	LUSC	1	NMF1	>60	male	Stage I	smoke	1426	1
TCGA.21.1072.01	LUSC	1	NMF1	>60	male	Stage I	NA	3016	0
TCGA.21.1075.01	LUSC	1	NMF1	50~60	male	Stage II	smoke	2134	0
TCGA.21.1076.01	LUSC	2	NMF2A	50~60	female	Stage I	smoke	1852	0
TCGA.21.1077.01	LUSC	1	NMF1	>60	male	Stage II	smoke	1058	1
TCGA.21.1078.01	LUSC	1	NMF1	>60	male	Stage I	smoke	474	1
TCGA.21.1079.01	LUSC	1	NMF1	>60	male	Stage III	smoke	965	1
TCGA.21.1080.01	LUSC	1	NMF1	>60	male	Stage I	smoke	3724	0
TCGA.21.1081.01	LUSC	1	NMF1	>60	male	Stage II	smoke	284	1
TCGA.21.1082.01	LUSC	1	NMF1	>60	male	Stage I	NA	3644	0
TCGA.21.1083.01	LUSC	1	NMF1	>60	male	Stage I	smoke	267	1
TCGA.21.5782.01	LUSC	2	NMF2A	>60	female	Stage I	smoke	962	1
TCGA.21.5783.01	LUSC	1	NMF1	>60	male	Stage I	NA	NA	1
TCGA.21.5784.01	LUSC	2	NMF2A	>60	female	Stage I	smoke	1268	0
TCGA.21.5786.01	LUSC	1	NMF1	>60	male	Stage I	smoke	1032	0
TCGA.21.5787.01	LUSC	2	NMF2A	>60	male	Stage III	smoke	329	1
TCGA.21.A5DI.01	LUSC	1	NMF1	>60	male	Stage I	NA	979	0
TCGA.22.0940.01	LUSC	2	NMF2A	>60	male	Stage II	smoke	608	1
TCGA.22.0944.01	LUSC	1	NMF1	>60	male	Stage I	smoke	223	1
TCGA.22.1000.01	LUSC	2	NMF2A	>60	male	Stage I	smoke	NA	1
TCGA.22.1002.01	LUSC	2	NMF2A	>60	male	Stage I	smoke	131	1
TCGA.22.1005.01	LUSC	2	NMF2A	>60	male	Stage I	smoke	1953	1
TCGA.22.1011.01	LUSC	2	NMF2A	>60	male	Stage I	smoke	53	1
TCGA.22.1012.01	LUSC	1	NMF1	>60	female	Stage I	smoke	NA	1
TCGA.22.1016.01	LUSC	3	NMF3	>60	male	Stage I	smoke	822	1
TCGA.22.1017.01	LUSC	3	NMF3	>60	male	Stage I	smoke	NA	1
TCGA.22.4591.01	LUSC	1	NMF1	>60	male	Stage III	NA	623	1
TCGA.22.4593.01	LUSC	1	NMF1	>60	male	Stage II	smoke	1067	1
TCGA.22.4594.01	LUSC	2	NMF2A	50~60	female	Stage III	smoke	1470	1
TCGA.22.4595.01	LUSC	1	NMF1	50~60	male	Stage III	smoke	734	1
TCGA.22.4596.01	LUSC	2	NMF2A	>60	female	Stage I	smoke	17	1
TCGA.22.4599.01	LUSC	2	NMF2A	>60	female	Stage I	smoke	1161	1
TCGA.22.4601.01	LUSC	1	NMF1	>60	female	Stage III	smoke	1057	1
TCGA.22.4604.01	LUSC	1	NMF1	>60	male	Stage II	smoke	NA	1
TCGA.22.4605.01	LUSC	1	NMF1	>60	female	Stage I	smoke	NA	1
TCGA.22.4607.01	LUSC	1	NMF1	>60	male	Stage I	smoke	587	1
TCGA.22.4609.01	LUSC	2	NMF2A	>60	male	Stage I	smoke	NA	1
TCGA.22.4613.01	LUSC	2	NMF2A	>60	female	Stage I	smoke	358	1
TCGA.22.5471.01	LUSC	1	NMF1	>60	male	Stage I	smoke	1845	0
TCGA.22.5472.01	LUSC	3	NMF3	>60	male	Stage I	smoke	NA	1
TCGA.22.5473.01	LUSC	1	NMF1	>60	male	NA	smoke	NA	1
TCGA.22.5474.01	LUSC	2	NMF2A	>60	male	Stage I	smoke	445	1
TCGA.22.5477.01	LUSC	1	NMF1	>60	male	Stage I	smoke	1346	1
TCGA.22.5478.01	LUSC	1	NMF1	>60	male	Stage I	NA	24	1
TCGA.22.5479.01	LUSC	1	NMF1	>60	male	Stage I	smoke	1651	1
TCGA.22.5480.01	LUSC	2	NMF2A	>60	female	Stage I	smoke	2170	1
TCGA.22.5481.01	LUSC	1	NMF1	>60	female	Stage II	smoke	NA	1
TCGA.22.5482.01	LUSC	1	NMF1	>60	male	Stage I	smoke	357	1
TCGA.22.5483.01	LUSC	1	NMF1	>60	male	Stage II	smoke	573	1
TCGA.22.5485.01	LUSC	1	NMF1	50~60	female	Stage I	smoke	916	1
TCGA.22.5489.01	LUSC	2	NMF2A	>60	male	Stage I	smoke	1912	1
TCGA.22.5491.01	LUSC	1	NMF1	>60	male	Stage I	smoke	1713	1
TCGA.22.5492.01	LUSC	2	NMF2A	>60	female	Stage III	smoke	506	1
TCGA.22.A5C4.01	LUSC	1	NMF1	>60	male	Stage II	smoke	671	0
TCGA.33.4532.01	LUSC	1	NMF1	>60	male	Stage I	smoke	2524	1
TCGA.33.4533.01	LUSC	1	NMF1	>60	female	Stage I	smoke	4068	0
TCGA.33.4538.01	LUSC	1	NMF1	>60	male	Stage III	smoke	NA	1
TCGA.33.4547.01	LUSC	1	NMF1	>60	male	Stage I	smoke	2419	0
TCGA.33.4566.01	LUSC	2	NMF2A	<50	male	Stage I	smoke	NA	1
TCGA.33.4582.01	LUSC	1	NMF1	50~60	male	Stage I	smoke	NA	1
TCGA.33.4583.01	LUSC	1	NMF1	>60	male	Stage I	smoke	4299	1
TCGA.33.4586.01	LUSC	1	NMF1	50~60	male	Stage III	smoke	NA	1
TCGA.33.4587.01	LUSC	1	NMF1	>60	female	Stage I	smoke	NA	1
TCGA.33.4589.01	LUSC	2	NMF2A	>60	female	Stage II	smoke	NA	1
TCGA.33.6737.01	LUSC	3	NMF3	>60	male	Stage III	smoke	NA	1
TCGA.33.6738.01	LUSC	1	NMF1	>60	male	Stage III	smoke	1927	0
TCGA.33.A4WN.01	LUSC	1	NMF1	50~60	male	Stage I	smoke	NA	1
TCGA.33.A5GW.01	LUSC	1	NMF1	>60	male	Stage II	smoke	9	1
TCGA.33.AAS8.01	LUSC	1	NMF1	50~60	female	Stage I	smoke	NA	1
TCGA.33.AASB.01	LUSC	1	NMF1	>60	male	Stage I	smoke	NA	1
TCGA.33.AASD.01	LUSC	1	NMF1	>60	male	Stage I	smoke	NA	1
TCGA.33.AASI.01	LUSC	2	NMF2A	>60	female	Stage II	smoke	NA	1
TCGA.33.AASJ.01	LUSC	1	NMF1	50~60	male	Stage I	smoke	NA	1
TCGA.33.AASL.01	LUSC	1	NMF1	50~60	female	Stage I	smoke	NA	1
TCGA.34.2596.01	LUSC	1	NMF1	>60	male	Stage II	smoke	80	1
TCGA.34.2600.01	LUSC	1	NMF1	>60	female	Stage I	smoke	1874	1
TCGA.34.2608.01	LUSC	2	NMF2A	>60	male	Stage I	smoke	1000	1
TCGA.34.5231.01	LUSC	1	NMF1	>60	male	Stage I	smoke	1528	1
TCGA.34.5232.01	LUSC	2	NMF2A	>60	female	Stage II	NA	2471	0
TCGA.34.5234.01	LUSC	2	NMF2A	>60	female	Stage I	smoke	2271	0
TCGA.34.5236.01	LUSC	1	NMF1	50~60	male	Stage II	NA	NA	1
TCGA.34.5239.01	LUSC	2	NMF2A	>60	male	Stage III	NA	1834	0
TCGA.34.5240.01	LUSC	1	NMF1	>60	female	Stage II	smoke	1541	0
TCGA.34.5241.01	LUSC	2	NMF2A	>60	male	Stage I	smoke	428	1
TCGA.34.5927.01	LUSC	1	NMF1	>60	female	Stage I	NA	1361	0
TCGA.34.5928.01	LUSC	1	NMF1	>60	female	Stage II	smoke	1196	0
TCGA.34.5929.01	LUSC	1	NMF1	>60	female	Stage I	smoke	NA	1
TCGA.34.7107.01	LUSC	1	NMF1	>60	male	Stage II	NA	NA	1
TCGA.34.8454.01	LUSC	2	NMF2A	>60	female	Stage III	smoke	1180	0
TCGA.34.8455.01	LUSC	1	NMF1	>60	male	Stage IV	smoke	NA	1
TCGA.34.8456.01	LUSC	1	NMF1	>60	female	Stage II	smoke	804	0
TCGA.34.A5IX.01	LUSC	1	NMF1	>60	male	Stage II	NA	1031	0
TCGA.35.3615.01	LUAD	3	NMF3	50~60	male	Stage I	non-smoke	14	0
TCGA.35.4122.01	LUAD	2	NMF2B	>60	male	Stage I	smoke	225	0
TCGA.35.4123.01	LUAD	2	NMF2B	<50	male	Stage I	smoke	182	0
TCGA.35.5375.01	LUAD	2	NMF2B	>60	male	Stage III	smoke	264	0
TCGA.37.3783.01	LUSC	2	NMF2A	50~60	male	Stage III	NA	122	0
TCGA.37.3789.01	LUSC	1	NMF1	>60	male	Stage I	NA	13	0
TCGA.37.3792.01	LUSC	2	NMF2A	>60	male	Stage I	NA	12	0
TCGA.37.4129.01	LUSC	3	NMF3	50~60	female	Stage I	smoke	242	0
TCGA.37.4130.01	LUSC	2	NMF2A	50~60	male	Stage I	smoke	247	0
TCGA.37.4132.01	LUSC	2	NMF2A	>60	female	Stage IV	NA	227	0
TCGA.37.4133.01	LUSC	1	NMF1	>60	male	Stage III	smoke	238	0
TCGA.37.4135.01	LUSC	2	NMF2A	>60	male	Stage I	smoke	207	0
TCGA.37.4141.01	LUSC	2	NMF2A	>60	female	Stage I	NA	12	0
TCGA.37.5819.01	LUSC	2	NMF2A	>60	male	Stage III	smoke	103	0
TCGA.37.A5EL.01	LUSC	1	NMF1	50~60	male	Stage II	NA	454	1
TCGA.37.A5EM.01	LUSC	1	NMF1	<50	male	Stage II	NA	867	0
TCGA.37.A5EN.01	LUSC	1	NMF1	50~60	male	Stage III	NA	660	0
TCGA.38.4625.01	LUAD	2	NMF2B	>60	female	Stage I	smoke	2973	0
TCGA.38.4626.01	LUAD	3	NMF3	50~60	female	NA	smoke	3674	0
TCGA.38.4627.01	LUAD	3	NMF3	>60	female	Stage II	non-smoke	NA	1
TCGA.38.4628.01	LUAD	3	NMF3	>60	female	Stage II	non-smoke	NA	1
TCGA.38.4629.01	LUAD	2	NMF2B	>60	male	Stage II	smoke	NA	1
TCGA.38.4630.01	LUAD	1	NMF1	>60	female	Stage I	non-smoke	NA	1
TCGA.38.4631.01	LUAD	3	NMF3	>60	female	Stage I	smoke	NA	1
TCGA.38.4632.01	LUAD	3	NMF3	<50	male	Stage IV	smoke	NA	1
TCGA.38.6178.01	LUAD	3	NMF3	>60	female	Stage III	non-smoke	448	0
TCGA.38.7271.01	LUAD	2	NMF2B	>60	female	Stage I	smoke	NA	1
TCGA.38.A44F.01	LUAD	3	NMF3	>60	male	Stage I	smoke	133	0
TCGA.39.5011.01	LUSC	2	NMF2A	>60	female	Stage I	smoke	4053	0
TCGA.39.5016.01	LUSC	2	NMF2A	<50	male	Stage II	smoke	3850	0
TCGA.39.5019.01	LUSC	1	NMF1	>60	male	Stage I	smoke	3387	0
TCGA.39.5021.01	LUSC	2	NMF2A	>60	male	Stage I	smoke	2086	1
TCGA.39.5022.01	LUSC	2	NMF2A	>60	male	Stage I	smoke	NA	1
TCGA.39.5024.01	LUSC	1	NMF1	>60	female	Stage III	smoke	2510	0
TCGA.39.5027.01	LUSC	1	NMF1	>60	male	Stage I	smoke	3108	0
TCGA.39.5028.01	LUSC	1	NMF1	>60	male	Stage III	smoke	52	1
TCGA.39.5029.01	LUSC	1	NMF1	>60	male	Stage III	smoke	NA	1
TCGA.39.5030.01	LUSC	2	NMF2A	>60	female	Stage III	smoke	59	1
TCGA.39.5031.01	LUSC	1	NMF1	>60	female	Stage I	smoke	833	1
TCGA.39.5034.01	LUSC	3	NMF3	>60	female	Stage II	smoke	1107	1
TCGA.39.5035.01	LUSC	2	NMF2A	>60	female	Stage I	smoke	2080	0
TCGA.39.5036.01	LUSC	1	NMF1	>60	male	Stage I	smoke	2165	0
TCGA.39.5037.01	LUSC	1	NMF1	>60	male	Stage II	smoke	1690	0
TCGA.39.5039.01	LUSC	1	NMF1	>60	male	Stage II	smoke	544	1
TCGA.39.5040.01	LUSC	1	NMF1	50~60	male	Stage III	smoke	NA	1
TCGA.43.2576.01	LUSC	2	NMF2A	>60	female	Stage III	smoke	1223	0
TCGA.43.2578.01	LUSC	2	NMF2A	50~60	female	Stage I	smoke	684	1
TCGA.43.2581.01	LUSC	3	NMF3	<50	female	Stage III	smoke	1176	0
TCGA.43.3394.01	LUSC	1	NMF1	50~60	male	Stage I	smoke	822	1
TCGA.43.3920.01	LUSC	1	NMF1	>60	male	Stage I	smoke	1007	0
TCGA.43.5668.01	LUSC	2	NMF2A	>60	male	Stage II	smoke	349	1
TCGA.43.5670.01	LUSC	1	NMF1	>60	male	Stage II	smoke	849	0
TCGA.43.6143.01	LUSC	1	NMF1	>60	male	Stage I	smoke	699	0
TCGA.43.6647.01	LUSC	2	NMF2A	>60	female	Stage II	smoke	757	0
TCGA.43.6770.01	LUSC	1	NMF1	50~60	female	Stage I	smoke	653	0
TCGA.43.6771.01	LUSC	1	NMF1	>60	male	Stage I	smoke	NA	1
TCGA.43.6773.01	LUSC	2	NMF2A	>60	male	Stage II	NA	NA	1
TCGA.43.7656.01	LUSC	2	NMF2A	>60	male	Stage I	smoke	596	0
TCGA.43.7657.01	LUSC	1	NMF1	>60	female	Stage I	smoke	236	0
TCGA.43.7658.01	LUSC	2	NMF2A	>60	female	Stage I	smoke	2023	1
TCGA.43.8115.01	LUSC	2	NMF2A	>60	female	Stage II	smoke	407	0
TCGA.43.8116.01	LUSC	1	NMF1	>60	male	Stage I	smoke	358	0
TCGA.43.8118.01	LUSC	1	NMF1	50~60	female	Stage I	smoke	NA	1
TCGA.43.A474.01	LUSC	1	NMF1	>60	male	Stage II	smoke	353	0
TCGA.43.A475.01	LUSC	2	NMF2A	>60	female	Stage II	smoke	296	0
TCGA.43.A56U.01	LUSC	2	NMF2A	>60	female	Stage I	smoke	432	0
TCGA.43.A56V.01	LUSC	1	NMF1	>60	male	Stage III	smoke	366	0
TCGA.44.2655.01	LUAD	3	NMF3	>60	female	Stage I	smoke	1324	0
TCGA.44.2656.01	LUAD	2	NMF2B	50~60	male	Stage I	smoke	1429	0
TCGA.44.2657.01	LUAD	2	NMF2B	>60	female	Stage I	smoke	1351	0
TCGA.44.2659.01	LUAD	3	NMF3	>60	female	Stage II	smoke	1367	0
TCGA.44.2661.01	LUAD	2	NMF2B	>60	female	Stage I	non-smoke	1159	0
TCGA.44.2662.01	LUAD	3	NMF3	>60	male	Stage I	smoke	1280	0
TCGA.44.2665.01	LUAD	3	NMF3	50~60	female	Stage II	non-smoke	1301	0
TCGA.44.2666.01	LUAD	3	NMF3	<50	male	Stage I	smoke	97	1
TCGA.44.2668.01	LUAD	2	NMF2B	50~60	male	Stage I	smoke	246	1
TCGA.44.3396.01	LUAD	2	NMF2B	>60	female	Stage III	smoke	1130	0
TCGA.44.3398.01	LUAD	3	NMF3	>60	female	Stage I	smoke	1163	0
TCGA.44.3917.01	LUAD	2	NMF2B	<50	female	Stage I	smoke	1183	0
TCGA.44.3918.01	LUAD	2	NMF2B	50~60	female	Stage I	smoke	1036	0
TCGA.44.3919.01	LUAD	2	NMF2B	>60	female	Stage I	non-smoke	190	1
TCGA.44.4112.01	LUAD	3	NMF3	50~60	female	Stage I	smoke	722	1
TCGA.44.5643.01	LUAD	1	NMF1	50~60	male	Stage III	smoke	1013	0
TCGA.44.5644.01	LUAD	3	NMF3	50~60	female	Stage I	smoke	863	0
TCGA.44.5645.01	LUAD	3	NMF3	>60	female	Stage I	smoke	852	0
TCGA.44.6145.01	LUAD	2	NMF2B	>60	female	Stage I	smoke	595	0
TCGA.44.6146.01	LUAD	3	NMF3	>60	male	Stage II	smoke	728	0
TCGA.44.6147.01	LUAD	3	NMF3	>60	female	Stage I	smoke	845	0
TCGA.44.6148.01	LUAD	3	NMF3	50~60	male	Stage I	smoke	704	0
TCGA.44.6774.01	LUAD	3	NMF3	50~60	female	Stage III	smoke	658	0
TCGA.44.6775.01	LUAD	3	NMF3	>60	female	Stage I	smoke	705	0
TCGA.44.6776.01	LUAD	3	NMF3	50~60	female	Stage I	smoke	2616	0
TCGA.44.6777.01	LUAD	3	NMF3	>60	female	Stage I	smoke	NA	1
TCGA.44.6778.01	LUAD	2	NMF2B	50~60	male	Stage I	smoke	1864	0
TCGA.44.6779.01	LUAD	2	NMF2B	50~60	female	Stage II	smoke	NA	1
TCGA.44.7659.01	LUAD	3	NMF3	>60	male	Stage I	smoke	691	0
TCGA.44.7660.01	LUAD	1	NMF1	>60	male	Stage I	smoke	592	0
TCGA.44.7661.01	LUAD	2	NMF2B	>60	female	Stage I	smoke	366	1
TCGA.44.7662.01	LUAD	2	NMF2B	>60	male	Stage I	smoke	218	0
TCGA.44.7667.01	LUAD	1	NMF1	<50	female	Stage II	smoke	1097	0
TCGA.44.7669.01	LUAD	2	NMF2B	50~60	male	Stage II	smoke	NA	1
TCGA.44.7670.01	LUAD	3	NMF3	<50	female	Stage II	smoke	882	0
TCGA.44.7671.01	LUAD	3	NMF3	>60	male	Stage I	non-smoke	889	0
TCGA.44.7672.01	LUAD	2	NMF2B	50~60	female	Stage I	smoke	719	0
TCGA.44.8117.01	LUAD	3	NMF3	50~60	female	Stage I	smoke	385	0
TCGA.44.8119.01	LUAD	2	NMF2B	>60	male	Stage II	smoke	285	0
TCGA.44.8120.01	LUAD	3	NMF3	50~60	male	Stage I	smoke	260	0
TCGA.44.A479.01	LUAD	2	NMF2B	>60	female	Stage I	smoke	486	0
TCGA.44.A47A.01	LUAD	3	NMF3	>60	female	Stage I	smoke	466	0
TCGA.44.A47B.01	LUAD	3	NMF3	>60	male	Stage I	smoke	287	0
TCGA.44.A47G.01	LUAD	2	NMF2B	>60	female	Stage I	smoke	351	0
TCGA.44.A4SS.01	LUAD	2	NMF2B	>60	male	Stage I	smoke	415	0
TCGA.44.A4SU.01	LUAD	3	NMF3	>60	female	Stage I	smoke	76	1
TCGA.46.3765.01	LUSC	1	NMF1	50~60	female	Stage I	NA	405	0
TCGA.46.3766.01	LUSC	2	NMF2A	>60	female	Stage I	NA	370	0
TCGA.46.3767.01	LUSC	2	NMF2A	>60	male	Stage I	NA	396	0
TCGA.46.3768.01	LUSC	1	NMF1	50~60	male	Stage III	NA	4	1
TCGA.46.3769.01	LUSC	1	NMF1	50~60	male	NA	NA	135	0
TCGA.46.6025.01	LUSC	1	NMF1	>60	male	Stage II	NA	324	0
TCGA.46.6026.01	LUSC	1	NMF1	>60	male	Stage II	NA	423	0
TCGA.49.4486.01	LUAD	3	NMF3	>60	male	Stage I	smoke	NA	1
TCGA.49.4487.01	LUAD	2	NMF2B	>60	female	Stage I	smoke	NA	1
TCGA.49.4488.01	LUAD	3	NMF3	>60	female	Stage I	non-smoke	NA	1
TCGA.49.4490.01	LUAD	3	NMF3	<50	female	Stage III	smoke	NA	1
TCGA.49.4494.01	LUAD	3	NMF3	>60	male	Stage III	smoke	NA	1
TCGA.49.4501.01	LUAD	3	NMF3	>60	female	Stage I	non-smoke	NA	1
TCGA.49.4505.01	LUAD	3	NMF3	>60	female	Stage II	smoke	NA	1
TCGA.49.4506.01	LUAD	2	NMF2B	>60	female	Stage II	smoke	NA	1
TCGA.49.4507.01	LUAD	2	NMF2B	>60	female	Stage III	smoke	NA	1
TCGA.49.4510.01	LUAD	3	NMF3	50~60	female	Stage II	smoke	NA	1
TCGA.49.4512.01	LUAD	3	NMF3	>60	female	Stage III	non-smoke	157	1
TCGA.49.4514.01	LUAD	2	NMF2B	>60	female	Stage I	smoke	1700	0
TCGA.49.6742.01	LUAD	3	NMF3	>60	male	Stage II	smoke	445	1
TCGA.49.6743.01	LUAD	2	NMF2B	>60	female	Stage III	smoke	1621	0
TCGA.49.6744.01	LUAD	3	NMF3	>60	female	Stage II	smoke	1683	0
TCGA.49.6745.01	LUAD	3	NMF3	>60	male	Stage III	smoke	522	0
TCGA.49.6761.01	LUAD	2	NMF2B	>60	female	Stage III	smoke	354	0
TCGA.49.6767.01	LUAD	2	NMF2B	<50	female	Stage II	smoke	677	0
TCGA.49.AAQV.01	LUAD	3	NMF3	>60	female	Stage II	non-smoke	NA	1
TCGA.49.AAR0.01	LUAD	3	NMF3	50~60	male	Stage I	smoke	4765	0
TCGA.49.AAR2.01	LUAD	3	NMF3	>60	male	Stage I	non-smoke	2224	0
TCGA.49.AAR3.01	LUAD	2	NMF2B	>60	male	Stage II	non-smoke	1893	0
TCGA.49.AAR4.01	LUAD	2	NMF2B	50~60	male	Stage III	smoke	NA	1
TCGA.49.AAR9.01	LUAD	1	NMF1	>60	male	Stage II	non-smoke	NA	1
TCGA.49.AARE.01	LUAD	3	NMF3	50~60	female	Stage I	smoke	NA	1
TCGA.49.AARN.01	LUAD	3	NMF3	50~60	female	Stage I	non-smoke	NA	1
TCGA.49.AARO.01	LUAD	3	NMF3	<50	female	Stage I	non-smoke	3759	0
TCGA.49.AARQ.01	LUAD	2	NMF2B	<50	female	Stage I	smoke	6732	0
TCGA.49.AARR.01	LUAD	3	NMF3	>60	male	Stage I	non-smoke	4992	0
TCGA.4B.A93V.01	LUAD	3	NMF3	50~60	female	Stage I	smoke	254	1
TCGA.50.5044.01	LUAD	3	NMF3	>60	female	Stage III	non-smoke	NA	1
TCGA.50.5045.01	LUAD	2	NMF2B	50~60	female	NA	non-smoke	NA	1
TCGA.50.5049.01	LUAD	2	NMF2B	>60	male	Stage I	non-smoke	3094	0
TCGA.50.5051.01	LUAD	3	NMF3	<50	female	Stage III	smoke	455	1
TCGA.50.5055.01	LUAD	2	NMF2B	>60	female	Stage II	non-smoke	785	1
TCGA.50.5066.01	LUAD	2	NMF2B	>60	male	Stage I	non-smoke	1442	0
TCGA.50.5068.01	LUAD	2	NMF2B	50~60	female	Stage II	non-smoke	1499	1
TCGA.50.5072.01	LUAD	3	NMF3	>60	male	Stage III	smoke	246	1
TCGA.50.5930.01	LUAD	2	NMF2B	<50	male	Stage III	non-smoke	NA	1
TCGA.50.5931.01	LUAD	1	NMF1	>60	female	Stage I	smoke	NA	1
TCGA.50.5932.01	LUAD	3	NMF3	>60	male	Stage II	non-smoke	1091	1
TCGA.50.5933.01	LUAD	3	NMF3	>60	male	Stage III	non-smoke	2370	1
TCGA.50.5935.01	LUAD	3	NMF3	>60	female	Stage I	non-smoke	653	1
TCGA.50.5936.01	LUAD	3	NMF3	50~60	male	Stage III	non-smoke	NA	1
TCGA.50.5939.01	LUAD	3	NMF3	>60	male	Stage I	smoke	NA	1
TCGA.50.5941.01	LUAD	2	NMF2B	50~60	female	Stage III	smoke	1474	0
TCGA.50.5942.01	LUAD	3	NMF3	>60	female	Stage I	smoke	1847	0
TCGA.50.5944.01	LUAD	3	NMF3	>60	female	Stage I	non-smoke	1750	0
TCGA.50.5946.01	LUAD	3	NMF3	>60	male	Stage I	non-smoke	1617	0
TCGA.50.6590.01	LUAD	2	NMF2B	>60	female	Stage I	smoke	NA	1
TCGA.50.6591.01	LUAD	1	NMF1	>60	female	Stage IV	non-smoke	NA	1
TCGA.50.6592.01	LUAD	2	NMF2B	>60	female	Stage I	non-smoke	NA	1
TCGA.50.6593.01	LUAD	3	NMF3	<50	female	Stage III	non-smoke	NA	1
TCGA.50.6594.01	LUAD	3	NMF3	>60	female	Stage III	non-smoke	NA	1
TCGA.50.6595.01	LUAD	2	NMF2B	>60	female	Stage III	non-smoke	NA	1
TCGA.50.6597.01	LUAD	3	NMF3	>60	female	Stage I	non-smoke	1015	1
TCGA.50.6673.01	LUAD	3	NMF3	>60	female	Stage I	non-smoke	NA	1
TCGA.50.7109.01	LUAD	3	NMF3	50~60	male	Stage I	smoke	255	1
TCGA.50.8457.01	LUAD	3	NMF3	>60	female	Stage I	smoke	1125	0
TCGA.50.8459.01	LUAD	3	NMF3	>60	male	Stage II	smoke	1119	0
TCGA.50.8460.01	LUAD	3	NMF3	>60	male	Stage I	non-smoke	829	0
TCGA.51.4079.01	LUSC	1	NMF1	>60	female	Stage I	smoke	NA	1
TCGA.51.4080.01	LUSC	1	NMF1	>60	male	Stage III	NA	NA	1
TCGA.51.4081.01	LUSC	1	NMF1	50~60	male	Stage II	smoke	911	0
TCGA.51.6867.01	LUSC	1	NMF1	>60	female	Stage I	smoke	NA	1
TCGA.52.7622.01	LUSC	2	NMF2A	>60	female	Stage I	smoke	862	0
TCGA.52.7809.01	LUSC	1	NMF1	>60	male	Stage I	smoke	NA	1
TCGA.52.7810.01	LUSC	1	NMF1	50~60	female	Stage II	smoke	923	0
TCGA.52.7811.01	LUSC	1	NMF1	>60	male	Stage I	smoke	NA	1
TCGA.52.7812.01	LUSC	2	NMF2A	>60	male	NA	smoke	NA	1
TCGA.53.7624.01	LUAD	1	NMF1	<50	female	Stage IV	smoke	NA	1
TCGA.53.7626.01	LUAD	3	NMF3	>60	female	Stage II	smoke	NA	1
TCGA.53.7813.01	LUAD	3	NMF3	50~60	female	Stage III	smoke	424	0
TCGA.53.A4EZ.01	LUAD	3	NMF3	>60	male	Stage II	smoke	1071	0
TCGA.55.1592.01	LUAD	3	NMF3	>60	male	Stage I	smoke	NA	1
TCGA.55.1594.01	LUAD	2	NMF2B	>60	male	Stage III	non-smoke	1178	0
TCGA.55.1596.01	LUAD	3	NMF3	50~60	male	Stage II	smoke	2065	0
TCGA.55.5899.01	LUAD	2	NMF2B	50~60	male	NA	non-smoke	930	0
TCGA.55.6543.01	LUAD	3	NMF3	50~60	female	Stage I	smoke	435	0
TCGA.55.6642.01	LUAD	2	NMF2B	>60	male	Stage I	non-smoke	2449	0
TCGA.55.6712.01	LUAD	2	NMF2B	>60	male	Stage II	smoke	24	1
TCGA.55.6968.01	LUAD	2	NMF2B	>60	male	Stage IV	non-smoke	NA	1
TCGA.55.6970.01	LUAD	3	NMF3	>60	female	Stage III	non-smoke	NA	1
TCGA.55.6971.01	LUAD	2	NMF2B	50~60	female	Stage I	smoke	1400	0
TCGA.55.6972.01	LUAD	3	NMF3	>60	male	Stage I	non-smoke	1475	1
TCGA.55.6975.01	LUAD	1	NMF1	>60	male	Stage II	non-smoke	NA	1
TCGA.55.6978.01	LUAD	2	NMF2B	>60	male	Stage II	non-smoke	NA	1
TCGA.55.6979.01	LUAD	2	NMF2B	50~60	female	Stage II	non-smoke	NA	1
TCGA.55.6980.01	LUAD	3	NMF3	50~60	male	Stage I	non-smoke	2109	0
TCGA.55.6981.01	LUAD	3	NMF3	50~60	female	Stage III	non-smoke	NA	1
TCGA.55.6982.01	LUAD	3	NMF3	>60	female	Stage II	non-smoke	NA	1
TCGA.55.6983.01	LUAD	3	NMF3	>60	male	Stage II	smoke	2823	0
TCGA.55.6984.01	LUAD	3	NMF3	>60	female	Stage II	non-smoke	NA	1
TCGA.55.6985.01	LUAD	2	NMF2B	50~60	female	Stage I	smoke	1233	0
TCGA.55.6986.01	LUAD	3	NMF3	>60	female	Stage I	non-smoke	3261	0
TCGA.55.6987.01	LUAD	2	NMF2B	>60	male	Stage I	non-smoke	2137	0
TCGA.55.7227.01	LUAD	3	NMF3	>60	male	Stage III	smoke	53	1
TCGA.55.7281.01	LUAD	3	NMF3	>60	female	Stage I	smoke	872	0
TCGA.55.7283.01	LUAD	3	NMF3	>60	female	Stage III	smoke	609	0
TCGA.55.7284.01	LUAD	3	NMF3	>60	male	Stage II	non-smoke	121	1
TCGA.55.7570.01	LUAD	1	NMF1	50~60	male	Stage I	non-smoke	824	0
TCGA.55.7573.01	LUAD	3	NMF3	>60	female	Stage I	non-smoke	487	0
TCGA.55.7574.01	LUAD	3	NMF3	>60	female	Stage I	smoke	95	1
TCGA.55.7576.01	LUAD	3	NMF3	50~60	male	Stage I	non-smoke	670	0
TCGA.55.7724.01	LUAD	2	NMF2B	>60	female	Stage I	smoke	705	0
TCGA.55.7725.01	LUAD	3	NMF3	>60	female	Stage I	smoke	442	0
TCGA.55.7726.01	LUAD	1	NMF1	>60	female	Stage I	smoke	652	0
TCGA.55.7727.01	LUAD	3	NMF3	>60	male	Stage III	non-smoke	119	0
TCGA.55.7728.01	LUAD	3	NMF3	>60	female	Stage I	smoke	704	0
TCGA.55.7815.01	LUAD	3	NMF3	>60	male	Stage I	non-smoke	773	0
TCGA.55.7816.01	LUAD	3	NMF3	<50	female	Stage IV	non-smoke	44	1
TCGA.55.7903.01	LUAD	3	NMF3	>60	male	Stage I	smoke	567	0
TCGA.55.7907.01	LUAD	3	NMF3	>60	male	Stage II	smoke	16	1
TCGA.55.7910.01	LUAD	3	NMF3	50~60	female	Stage II	smoke	1040	0
TCGA.55.7911.01	LUAD	2	NMF2B	>60	female	Stage I	smoke	537	0
TCGA.55.7913.01	LUAD	3	NMF3	>60	female	Stage I	smoke	62	1
TCGA.55.7914.01	LUAD	3	NMF3	>60	female	Stage II	smoke	3	1
TCGA.55.7994.01	LUAD	2	NMF2B	>60	male	Stage II	smoke	603	0
TCGA.55.7995.01	LUAD	2	NMF2B	>60	female	Stage I	smoke	889	0
TCGA.55.8085.01	LUAD	2	NMF2B	>60	male	Stage I	non-smoke	904	0
TCGA.55.8087.01	LUAD	3	NMF3	50~60	female	Stage I	non-smoke	462	0
TCGA.55.8089.01	LUAD	2	NMF2B	50~60	male	Stage I	smoke	100	1
TCGA.55.8090.01	LUAD	3	NMF3	>60	male	Stage I	non-smoke	6	1
TCGA.55.8091.01	LUAD	3	NMF3	>60	male	Stage I	non-smoke	600	0
TCGA.55.8092.01	LUAD	2	NMF2B	>60	male	Stage II	smoke	26	1
TCGA.55.8094.01	LUAD	3	NMF3	50~60	male	Stage IV	smoke	541	0
TCGA.55.8096.01	LUAD	3	NMF3	>60	female	Stage I	smoke	47	1
TCGA.55.8097.01	LUAD	3	NMF3	50~60	female	Stage I	smoke	476	0
TCGA.55.8203.01	LUAD	3	NMF3	>60	female	Stage I	smoke	547	0
TCGA.55.8204.01	LUAD	1	NMF1	>60	female	Stage I	non-smoke	515	0
TCGA.55.8205.01	LUAD	2	NMF2B	>60	female	Stage II	smoke	599	0
TCGA.55.8206.01	LUAD	3	NMF3	50~60	male	Stage I	non-smoke	888	0
TCGA.55.8207.01	LUAD	3	NMF3	>60	male	Stage I	non-smoke	977	0
TCGA.55.8208.01	LUAD	2	NMF2B	>60	female	Stage I	smoke	674	0
TCGA.55.8299.01	LUAD	2	NMF2B	>60	female	Stage I	smoke	216	1
TCGA.55.8301.01	LUAD	2	NMF2B	50~60	male	Stage I	smoke	534	0
TCGA.55.8302.01	LUAD	3	NMF3	50~60	male	Stage I	smoke	478	0
TCGA.55.8505.01	LUAD	3	NMF3	>60	male	Stage III	non-smoke	440	0
TCGA.55.8506.01	LUAD	3	NMF3	>60	female	Stage II	non-smoke	11	0
TCGA.55.8507.01	LUAD	3	NMF3	50~60	male	Stage I	smoke	418	0
TCGA.55.8508.01	LUAD	3	NMF3	50~60	female	Stage II	non-smoke	617	0
TCGA.55.8510.01	LUAD	3	NMF3	50~60	female	Stage I	non-smoke	539	0
TCGA.55.8511.01	LUAD	2	NMF2B	>60	female	Stage I	smoke	552	0
TCGA.55.8512.01	LUAD	3	NMF3	<50	male	Stage IV	smoke	3	1
TCGA.55.8513.01	LUAD	3	NMF3	>60	female	Stage II	non-smoke	791	0
TCGA.55.8514.01	LUAD	3	NMF3	>60	female	Stage I	smoke	520	0
TCGA.55.8614.01	LUAD	1	NMF1	>60	male	Stage I	smoke	536	0
TCGA.55.8615.01	LUAD	3	NMF3	>60	male	Stage III	smoke	446	0
TCGA.55.8616.01	LUAD	3	NMF3	50~60	female	Stage I	non-smoke	48	0
TCGA.55.8619.01	LUAD	3	NMF3	>60	female	Stage II	non-smoke	416	0
TCGA.55.8620.01	LUAD	2	NMF2B	50~60	male	Stage IV	smoke	66	1
TCGA.55.8621.01	LUAD	3	NMF3	>60	female	Stage I	smoke	515	0
TCGA.55.A48X.01	LUAD	3	NMF3	>60	female	Stage II	smoke	689	0
TCGA.55.A48Y.01	LUAD	3	NMF3	>60	male	Stage II	smoke	630	0
TCGA.55.A48Z.01	LUAD	3	NMF3	50~60	female	Stage III	smoke	651	0
TCGA.55.A490.01	LUAD	3	NMF3	>60	male	Stage II	smoke	48	1
TCGA.55.A491.01	LUAD	3	NMF3	>60	female	Stage I	smoke	626	0
TCGA.55.A492.01	LUAD	3	NMF3	>60	female	Stage I	smoke	596	0
TCGA.55.A493.01	LUAD	2	NMF2B	50~60	female	Stage I	smoke	28	0
TCGA.55.A494.01	LUAD	3	NMF3	>60	female	Stage I	smoke	481	0
TCGA.55.A4DF.01	LUAD	2	NMF2B	>60	male	Stage I	smoke	47	1
TCGA.55.A4DG.01	LUAD	3	NMF3	>60	male	Stage I	smoke	608	0
TCGA.55.A57B.01	LUAD	3	NMF3	>60	female	Stage I	non-smoke	546	0
TCGA.56.1622.01	LUSC	1	NMF1	50~60	male	Stage I	smoke	NA	1
TCGA.56.5897.01	LUSC	2	NMF2A	>60	male	Stage I	NA	378	0
TCGA.56.5898.01	LUSC	1	NMF1	>60	male	Stage I	NA	555	0
TCGA.56.6545.01	LUSC	2	NMF2A	>60	female	Stage I	smoke	666	0
TCGA.56.6546.01	LUSC	2	NMF2A	>60	male	Stage II	smoke	NA	1
TCGA.56.7221.01	LUSC	1	NMF1	>60	male	Stage I	smoke	608	0
TCGA.56.7222.01	LUSC	1	NMF1	50~60	male	Stage I	smoke	13	1
TCGA.56.7223.01	LUSC	1	NMF1	>60	male	Stage III	NA	30	1
TCGA.56.7579.01	LUSC	1	NMF1	>60	male	Stage III	smoke	44	1
TCGA.56.7580.01	LUSC	1	NMF1	>60	male	Stage I	smoke	925	0
TCGA.56.7582.01	LUSC	1	NMF1	>60	male	Stage I	NA	601	0
TCGA.56.7730.01	LUSC	1	NMF1	>60	male	Stage II	NA	6	1
TCGA.56.7731.01	LUSC	2	NMF2A	>60	female	Stage I	smoke	0	1
TCGA.56.7822.01	LUSC	1	NMF1	>60	male	Stage II	smoke	1	1
TCGA.56.7823.01	LUSC	1	NMF1	50~60	female	Stage II	smoke	1011	0
TCGA.56.8082.01	LUSC	1	NMF1	>60	female	Stage II	NA	455	0
TCGA.56.8083.01	LUSC	1	NMF1	50~60	male	Stage I	smoke	150	0
TCGA.56.8201.01	LUSC	2	NMF2A	>60	male	Stage II	NA	28	1
TCGA.56.8304.01	LUSC	1	NMF1	>60	female	Stage I	smoke	106	0
TCGA.56.8305.01	LUSC	1	NMF1	>60	male	Stage I	smoke	105	0
TCGA.56.8307.01	LUSC	1	NMF1	50~60	female	Stage II	smoke	818	0
TCGA.56.8308.01	LUSC	1	NMF1	>60	male	Stage II	smoke	517	0
TCGA.56.8309.01	LUSC	2	NMF2A	>60	male	Stage I	smoke	428	0
TCGA.56.8503.01	LUSC	1	NMF1	>60	female	Stage II	smoke	41	0
TCGA.56.8504.01	LUSC	1	NMF1	>60	male	Stage I	NA	510	0
TCGA.56.8622.01	LUSC	1	NMF1	>60	male	Stage I	smoke	55	0
TCGA.56.8623.01	LUSC	3	NMF3	>60	male	Stage I	smoke	6	1
TCGA.56.8624.01	LUSC	3	NMF3	>60	male	Stage II	smoke	420	0
TCGA.56.8625.01	LUSC	2	NMF2A	>60	female	Stage III	NA	63	1
TCGA.56.8626.01	LUSC	1	NMF1	50~60	male	Stage I	smoke	17	1
TCGA.56.8628.01	LUSC	2	NMF2A	>60	male	Stage I	NA	616	0
TCGA.56.8629.01	LUSC	1	NMF1	>60	male	Stage II	smoke	481	0
TCGA.56.A49D.01	LUSC	2	NMF2A	>60	male	Stage III	smoke	637	0
TCGA.56.A4BW.01	LUSC	1	NMF1	50~60	male	Stage II	smoke	585	0
TCGA.56.A4BX.01	LUSC	1	NMF1	>60	male	Stage II	smoke	405	0
TCGA.56.A4BY.01	LUSC	1	NMF1	>60	male	Stage I	smoke	31	1
TCGA.56.A4ZJ.01	LUSC	3	NMF3	>60	female	Stage I	smoke	640	0
TCGA.56.A4ZK.01	LUSC	1	NMF1	>60	female	Stage I	smoke	570	0
TCGA.56.A5DR.01	LUSC	1	NMF1	>60	male	Stage I	NA	4	0
TCGA.56.A5DS.01	LUSC	1	NMF1	>60	female	Stage I	smoke	8	0
TCGA.56.A62T.01	LUSC	1	NMF1	>60	male	Stage II	smoke	440	0
TCGA.58.8386.01	LUSC	1	NMF1	>60	male	Stage IV	smoke	NA	1
TCGA.58.8387.01	LUSC	2	NMF2A	50~60	male	Stage II	smoke	NA	1
TCGA.58.8388.01	LUSC	2	NMF2A	50~60	male	Stage I	smoke	378	1
TCGA.58.8390.01	LUSC	1	NMF1	>60	male	Stage II	smoke	911	0
TCGA.58.8391.01	LUSC	1	NMF1	50~60	female	Stage III	smoke	2167	0
TCGA.58.8392.01	LUSC	1	NMF1	>60	male	Stage I	smoke	NA	1
TCGA.58.8393.01	LUSC	2	NMF2A	>60	female	Stage I	smoke	1058	0
TCGA.58.A46J.01	LUSC	1	NMF1	>60	male	Stage II	NA	2589	0
TCGA.58.A46K.01	LUSC	1	NMF1	50~60	male	Stage III	smoke	NA	1
TCGA.58.A46L.01	LUSC	1	NMF1	>60	male	Stage III	NA	1723	0
TCGA.58.A46M.01	LUSC	1	NMF1	>60	male	Stage II	NA	1072	0
TCGA.58.A46N.01	LUSC	1	NMF1	50~60	male	Stage I	smoke	910	0
TCGA.60.2695.01	LUSC	2	NMF2A	>60	female	Stage I	smoke	642	0
TCGA.60.2696.01	LUSC	2	NMF2A	>60	female	Stage II	smoke	109	1
TCGA.60.2697.01	LUSC	2	NMF2A	<50	male	Stage II	NA	NA	1
TCGA.60.2698.01	LUSC	2	NMF2A	>60	male	Stage II	NA	NA	1
TCGA.60.2703.01	LUSC	1	NMF1	>60	male	Stage II	smoke	NA	1
TCGA.60.2704.01	LUSC	2	NMF2A	>60	male	Stage II	smoke	NA	1
TCGA.60.2706.01	LUSC	2	NMF2A	50~60	male	Stage I	smoke	2820	0
TCGA.60.2707.01	LUSC	1	NMF1	>60	male	Stage I	smoke	NA	1
TCGA.60.2708.01	LUSC	1	NMF1	>60	female	Stage II	smoke	2447	0
TCGA.60.2709.01	LUSC	2	NMF2A	>60	male	Stage I	smoke	1505	0
TCGA.60.2710.01	LUSC	1	NMF1	>60	female	Stage II	smoke	2024	0
TCGA.60.2711.01	LUSC	1	NMF1	>60	female	Stage I	smoke	1260	0
TCGA.60.2712.01	LUSC	2	NMF2A	>60	female	Stage II	smoke	274	1
TCGA.60.2713.01	LUSC	1	NMF1	>60	male	Stage I	smoke	1731	0
TCGA.60.2714.01	LUSC	2	NMF2A	>60	female	Stage II	smoke	1531	0
TCGA.60.2715.01	LUSC	2	NMF2A	50~60	male	Stage I	smoke	NA	1
TCGA.60.2716.01	LUSC	1	NMF1	<50	male	Stage II	NA	1475	0
TCGA.60.2719.01	LUSC	1	NMF1	>60	female	Stage I	smoke	1297	0
TCGA.60.2720.01	LUSC	2	NMF2A	50~60	female	Stage I	smoke	97	0
TCGA.60.2721.01	LUSC	2	NMF2A	>60	male	Stage I	smoke	983	0
TCGA.60.2722.01	LUSC	1	NMF1	>60	male	Stage II	smoke	908	0
TCGA.60.2723.01	LUSC	2	NMF2A	>60	female	Stage I	smoke	1092	0
TCGA.60.2724.01	LUSC	1	NMF1	<50	male	Stage III	smoke	717	0
TCGA.60.2725.01	LUSC	2	NMF2A	>60	male	Stage I	smoke	816	0
TCGA.60.2726.01	LUSC	1	NMF1	50~60	male	Stage II	smoke	358	1
TCGA.62.8394.01	LUAD	3	NMF3	>60	female	Stage III	non-smoke	NA	1
TCGA.62.8395.01	LUAD	3	NMF3	>60	female	Stage II	non-smoke	1216	0
TCGA.62.8397.01	LUAD	3	NMF3	>60	female	Stage II	non-smoke	1289	0
TCGA.62.8398.01	LUAD	3	NMF3	50~60	male	Stage III	smoke	NA	1
TCGA.62.8399.01	LUAD	3	NMF3	>60	male	Stage III	smoke	2696	0
TCGA.62.8402.01	LUAD	2	NMF2B	>60	female	Stage III	non-smoke	1445	1
TCGA.62.A46O.01	LUAD	1	NMF1	>60	female	Stage I	smoke	NA	1
TCGA.62.A46P.01	LUAD	3	NMF3	>60	male	Stage I	smoke	NA	1
TCGA.62.A46R.01	LUAD	3	NMF3	50~60	female	Stage I	smoke	NA	1
TCGA.62.A46S.01	LUAD	3	NMF3	>60	male	Stage I	smoke	NA	1
TCGA.62.A46V.01	LUAD	3	NMF3	>60	female	Stage I	non-smoke	2199	0
TCGA.62.A46Y.01	LUAD	3	NMF3	>60	female	Stage III	non-smoke	NA	1
TCGA.62.A470.01	LUAD	3	NMF3	>60	male	Stage I	smoke	NA	1
TCGA.62.A471.01	LUAD	1	NMF1	>60	male	Stage II	smoke	1246	0
TCGA.62.A472.01	LUAD	3	NMF3	>60	male	Stage II	smoke	910	0
TCGA.63.5128.01	LUSC	1	NMF1	NA	male	Stage I	NA	NA	1
TCGA.63.5131.01	LUSC	1	NMF1	NA	male	Stage II	smoke	NA	1
TCGA.63.6202.01	LUSC	2	NMF2A	NA	male	Stage II	smoke	1602	0
TCGA.63.7020.01	LUSC	1	NMF1	NA	male	Stage I	smoke	2133	0
TCGA.63.7021.01	LUSC	1	NMF1	NA	male	Stage I	smoke	2142	0
TCGA.63.7022.01	LUSC	2	NMF2A	NA	female	Stage I	smoke	2073	0
TCGA.63.7023.01	LUSC	1	NMF1	NA	male	Stage II	smoke	1682	0
TCGA.63.A5M9.01	LUSC	1	NMF1	NA	female	Stage II	smoke	0	0
TCGA.63.A5MB.01	LUSC	1	NMF1	>60	male	Stage I	smoke	3123	0
TCGA.63.A5MG.01	LUSC	2	NMF2A	>60	male	Stage I	NA	2148	0
TCGA.63.A5MH.01	LUSC	1	NMF1	>60	male	Stage I	smoke	2026	0
TCGA.63.A5MI.01	LUSC	1	NMF1	>60	male	Stage III	smoke	1784	0
TCGA.63.A5MJ.01	LUSC	1	NMF1	50~60	male	Stage II	NA	1824	0
TCGA.63.A5ML.01	LUSC	1	NMF1	>60	male	Stage I	smoke	1386	0
TCGA.63.A5MM.01	LUSC	2	NMF2A	>60	female	Stage II	smoke	NA	1
TCGA.63.A5MN.01	LUSC	2	NMF2A	>60	female	Stage II	NA	NA	1
TCGA.63.A5MP.01	LUSC	2	NMF2A	50~60	male	Stage II	smoke	769	0
TCGA.63.A5MR.01	LUSC	1	NMF1	>60	female	Stage I	smoke	2716	0
TCGA.63.A5MS.01	LUSC	2	NMF2A	>60	male	Stage I	smoke	2381	0
TCGA.63.A5MT.01	LUSC	1	NMF1	>60	male	Stage II	smoke	498	0
TCGA.63.A5MU.01	LUSC	1	NMF1	<50	male	Stage II	smoke	NA	1
TCGA.63.A5MV.01	LUSC	1	NMF1	>60	male	Stage II	smoke	1100	0
TCGA.63.A5MW.01	LUSC	1	NMF1	>60	male	Stage I	smoke	1639	0
TCGA.63.A5MY.01	LUSC	1	NMF1	>60	male	Stage I	smoke	1052	0
TCGA.64.1676.01	LUAD	3	NMF3	50~60	male	Stage I	smoke	1728	0
TCGA.64.1677.01	LUAD	2	NMF2B	>60	female	Stage III	smoke	NA	1
TCGA.64.1678.01	LUAD	3	NMF3	>60	female	NA	smoke	1189	0
TCGA.64.1679.01	LUAD	3	NMF3	50~60	female	Stage III	smoke	2488	0
TCGA.64.1680.01	LUAD	3	NMF3	>60	male	Stage IV	smoke	1126	0
TCGA.64.1681.01	LUAD	3	NMF3	>60	female	Stage I	smoke	NA	1
TCGA.64.5774.01	LUAD	3	NMF3	50~60	male	Stage I	smoke	2676	0
TCGA.64.5775.01	LUAD	1	NMF1	>60	male	Stage III	smoke	NA	1
TCGA.64.5778.01	LUAD	2	NMF2B	50~60	male	Stage I	smoke	1305	0
TCGA.64.5779.01	LUAD	2	NMF2B	>60	male	Stage III	smoke	864	0
TCGA.64.5781.01	LUAD	2	NMF2B	50~60	female	Stage I	smoke	1559	0
TCGA.64.5815.01	LUAD	3	NMF3	>60	male	Stage II	smoke	866	0
TCGA.66.2727.01	LUSC	1	NMF1	50~60	female	Stage I	smoke	NA	1
TCGA.66.2734.01	LUSC	1	NMF1	>60	female	Stage I	smoke	1311	0
TCGA.66.2737.01	LUSC	1	NMF1	>60	male	Stage II	smoke	61	0
TCGA.66.2742.01	LUSC	1	NMF1	>60	male	Stage IV	smoke	641	0
TCGA.66.2744.01	LUSC	2	NMF2A	>60	male	Stage II	smoke	30	0
TCGA.66.2753.01	LUSC	1	NMF1	>60	male	Stage I	smoke	31	0
TCGA.66.2754.01	LUSC	1	NMF1	>60	male	Stage III	smoke	61	0
TCGA.66.2755.01	LUSC	2	NMF2A	>60	male	Stage I	smoke	28	0
TCGA.66.2756.01	LUSC	1	NMF1	>60	male	Stage III	smoke	30	0
TCGA.66.2757.01	LUSC	2	NMF2A	>60	female	Stage I	smoke	30	1
TCGA.66.2758.01	LUSC	2	NMF2A	>60	male	Stage I	smoke	639	0
TCGA.66.2759.01	LUSC	1	NMF1	>60	male	Stage III	smoke	762	0
TCGA.66.2763.01	LUSC	1	NMF1	>60	female	Stage I	smoke	30	0
TCGA.66.2765.01	LUSC	2	NMF2A	>60	male	Stage I	smoke	61	0
TCGA.66.2766.01	LUSC	1	NMF1	50~60	male	Stage III	smoke	31	0
TCGA.66.2767.01	LUSC	2	NMF2A	>60	male	Stage III	smoke	61	0
TCGA.66.2768.01	LUSC	1	NMF1	50~60	male	Stage II	NA	61	0
TCGA.66.2769.01	LUSC	2	NMF2A	>60	male	Stage III	smoke	NA	1
TCGA.66.2770.01	LUSC	1	NMF1	>60	male	Stage I	smoke	700	0
TCGA.66.2771.01	LUSC	2	NMF2A	50~60	male	Stage II	smoke	578	0
TCGA.66.2773.01	LUSC	2	NMF2A	>60	male	Stage I	smoke	NA	1
TCGA.66.2777.01	LUSC	1	NMF1	>60	male	Stage I	smoke	61	0
TCGA.66.2778.01	LUSC	1	NMF1	>60	female	Stage III	smoke	578	0
TCGA.66.2780.01	LUSC	1	NMF1	>60	male	Stage I	smoke	NA	1
TCGA.66.2781.01	LUSC	1	NMF1	>60	male	Stage I	smoke	121	0
TCGA.66.2782.01	LUSC	2	NMF2A	>60	male	Stage II	smoke	NA	1
TCGA.66.2783.01	LUSC	1	NMF1	>60	male	Stage III	smoke	759	0
TCGA.66.2785.01	LUSC	2	NMF2A	>60	male	Stage I	smoke	60	0
TCGA.66.2786.01	LUSC	1	NMF1	>60	female	Stage I	smoke	790	0
TCGA.66.2787.01	LUSC	2	NMF2A	50~60	male	Stage I	smoke	1217	0
TCGA.66.2788.01	LUSC	1	NMF1	50~60	male	Stage I	smoke	699	0
TCGA.66.2789.01	LUSC	1	NMF1	>60	male	Stage III	smoke	NA	1
TCGA.66.2790.01	LUSC	1	NMF1	>60	male	Stage II	smoke	699	0
TCGA.66.2791.01	LUSC	2	NMF2A	>60	male	Stage III	smoke	NA	1
TCGA.66.2792.01	LUSC	1	NMF1	50~60	male	Stage II	smoke	913	0
TCGA.66.2793.01	LUSC	1	NMF1	>60	male	Stage III	smoke	NA	1
TCGA.66.2794.01	LUSC	2	NMF2A	>60	male	Stage III	smoke	1645	0
TCGA.66.2795.01	LUSC	1	NMF1	>60	male	Stage III	smoke	122	0
TCGA.66.2800.01	LUSC	1	NMF1	>60	male	Stage III	smoke	1492	0
TCGA.67.3770.01	LUAD	3	NMF3	>60	female	Stage I	non-smoke	610	0
TCGA.67.3771.01	LUAD	2	NMF2B	>60	female	Stage I	non-smoke	610	0
TCGA.67.3772.01	LUAD	3	NMF3	>60	female	Stage I	non-smoke	573	0
TCGA.67.3773.01	LUAD	3	NMF3	>60	female	Stage I	non-smoke	427	0
TCGA.67.3774.01	LUAD	3	NMF3	>60	female	Stage I	non-smoke	385	0
TCGA.67.4679.01	LUAD	3	NMF3	>60	male	NA	non-smoke	448	0
TCGA.67.6215.01	LUAD	3	NMF3	50~60	female	Stage I	non-smoke	174	0
TCGA.67.6216.01	LUAD	3	NMF3	50~60	female	Stage I	non-smoke	141	0
TCGA.67.6217.01	LUAD	3	NMF3	>60	female	Stage II	non-smoke	422	0
TCGA.68.7755.01	LUSC	1	NMF1	50~60	female	Stage II	smoke	83	0
TCGA.68.7756.01	LUSC	1	NMF1	>60	male	Stage III	smoke	202	0
TCGA.68.7757.01	LUSC	1	NMF1	>60	male	Stage I	smoke	211	0
TCGA.68.8250.01	LUSC	1	NMF1	>60	male	Stage I	smoke	244	0
TCGA.68.8251.01	LUSC	1	NMF1	>60	male	Stage I	smoke	406	0
TCGA.68.A59I.01	LUSC	2	NMF2A	>60	female	Stage III	smoke	492	0
TCGA.68.A59J.01	LUSC	1	NMF1	>60	female	Stage I	smoke	448	0
TCGA.69.7760.01	LUAD	3	NMF3	>60	male	Stage II	non-smoke	202	0
TCGA.69.7761.01	LUAD	2	NMF2B	>60	male	Stage I	smoke	186	0
TCGA.69.7763.01	LUAD	3	NMF3	>60	male	Stage I	smoke	690	0
TCGA.69.7764.01	LUAD	3	NMF3	>60	male	Stage I	smoke	414	0
TCGA.69.7765.01	LUAD	3	NMF3	50~60	male	NA	smoke	165	0
TCGA.69.7973.01	LUAD	3	NMF3	<50	female	Stage I	smoke	230	0
TCGA.69.7974.01	LUAD	3	NMF3	50~60	female	Stage III	smoke	184	0
TCGA.69.7978.01	LUAD	2	NMF2B	50~60	male	Stage II	smoke	134	0
TCGA.69.7979.01	LUAD	3	NMF3	>60	female	Stage I	smoke	408	0
TCGA.69.7980.01	LUAD	3	NMF3	>60	female	Stage I	smoke	411	0
TCGA.69.8253.01	LUAD	3	NMF3	50~60	female	Stage II	smoke	426	0
TCGA.69.8254.01	LUAD	3	NMF3	>60	male	NA	smoke	409	0
TCGA.69.8255.01	LUAD	2	NMF2B	>60	male	Stage I	smoke	129	0
TCGA.69.8453.01	LUAD	3	NMF3	>60	male	Stage II	smoke	813	0
TCGA.69.A59K.01	LUAD	3	NMF3	50~60	female	Stage II	smoke	591	0
TCGA.6A.AB49.01	LUSC	1	NMF1	>60	female	Stage I	smoke	NA	1
TCGA.70.6722.01	LUSC	1	NMF1	<50	male	Stage III	NA	367	0
TCGA.70.6723.01	LUSC	1	NMF1	>60	male	Stage II	NA	375	0
TCGA.71.6725.01	LUAD	3	NMF3	<50	female	Stage I	non-smoke	256	0
TCGA.71.8520.01	LUAD	3	NMF3	50~60	female	Stage I	non-smoke	3	1
TCGA.73.4658.01	LUAD	3	NMF3	>60	female	Stage I	smoke	1600	1
TCGA.73.4659.01	LUAD	3	NMF3	>60	male	Stage III	smoke	711	1
TCGA.73.4662.01	LUAD	3	NMF3	>60	female	Stage I	smoke	2515	0
TCGA.73.4666.01	LUAD	2	NMF2B	50~60	female	Stage IV	smoke	800	0
TCGA.73.4668.01	LUAD	3	NMF3	>60	female	Stage II	smoke	467	0
TCGA.73.4670.01	LUAD	3	NMF3	>60	female	Stage IV	smoke	131	0
TCGA.73.4675.01	LUAD	3	NMF3	50~60	male	Stage III	smoke	40	1
TCGA.73.4676.01	LUAD	3	NMF3	<50	male	Stage II	smoke	164	1
TCGA.73.4677.01	LUAD	3	NMF3	>60	male	NA	non-smoke	NA	1
TCGA.73.7498.01	LUAD	3	NMF3	50~60	female	Stage I	smoke	1189	0
TCGA.73.7499.01	LUAD	2	NMF2B	>60	female	Stage I	non-smoke	715	1
TCGA.73.A9RS.01	LUAD	3	NMF3	<50	male	Stage II	smoke	305	1
TCGA.75.5122.01	LUAD	2	NMF2B	NA	male	Stage I	smoke	NA	1
TCGA.75.5125.01	LUAD	2	NMF2B	NA	male	Stage II	smoke	NA	1
TCGA.75.5126.01	LUAD	3	NMF3	NA	female	Stage III	smoke	NA	0
TCGA.75.5146.01	LUAD	3	NMF3	NA	male	Stage I	non-smoke	2368	0
TCGA.75.5147.01	LUAD	3	NMF3	NA	female	Stage I	non-smoke	1333	0
TCGA.75.6203.01	LUAD	3	NMF3	NA	female	Stage III	non-smoke	NA	0
TCGA.75.6205.01	LUAD	2	NMF2B	NA	female	Stage I	non-smoke	NA	1
TCGA.75.6206.01	LUAD	3	NMF3	NA	male	Stage I	smoke	2590	0
TCGA.75.6207.01	LUAD	3	NMF3	NA	male	Stage III	smoke	NA	1
TCGA.75.6211.01	LUAD	3	NMF3	NA	female	Stage I	smoke	NA	1
TCGA.75.6212.01	LUAD	3	NMF3	NA	female	Stage II	non-smoke	NA	1
TCGA.75.6214.01	LUAD	1	NMF1	NA	female	Stage III	smoke	NA	1
TCGA.75.7025.01	LUAD	3	NMF3	NA	male	Stage I	smoke	3305	0
TCGA.75.7027.01	LUAD	3	NMF3	NA	male	Stage I	smoke	3059	0
TCGA.75.7030.01	LUAD	3	NMF3	NA	male	Stage II	non-smoke	NA	0
TCGA.75.7031.01	LUAD	3	NMF3	NA	female	Stage I	smoke	NA	0
TCGA.77.6842.01	LUSC	2	NMF2A	>60	male	Stage II	smoke	NA	1
TCGA.77.6843.01	LUSC	1	NMF1	>60	male	Stage II	smoke	NA	1
TCGA.77.6844.01	LUSC	1	NMF1	>60	male	Stage III	smoke	NA	1
TCGA.77.6845.01	LUSC	1	NMF1	>60	male	Stage II	smoke	NA	1
TCGA.77.7138.01	LUSC	1	NMF1	>60	male	Stage I	smoke	NA	1
TCGA.77.7139.01	LUSC	1	NMF1	50~60	male	Stage II	smoke	4261	0
TCGA.77.7140.01	LUSC	1	NMF1	>60	female	Stage II	NA	NA	1
TCGA.77.7141.01	LUSC	1	NMF1	>60	male	Stage I	smoke	15	0
TCGA.77.7142.01	LUSC	1	NMF1	50~60	female	Stage I	smoke	2227	0
TCGA.77.7335.01	LUSC	2	NMF2A	>60	female	Stage III	smoke	NA	1
TCGA.77.7337.01	LUSC	1	NMF1	>60	male	Stage II	smoke	NA	1
TCGA.77.7338.01	LUSC	1	NMF1	>60	male	Stage I	smoke	NA	1
TCGA.77.7463.01	LUSC	1	NMF1	>60	male	Stage I	smoke	NA	1
TCGA.77.7465.01	LUSC	2	NMF2A	50~60	male	Stage II	smoke	990	0
TCGA.77.8007.01	LUSC	2	NMF2A	>60	male	Stage II	smoke	NA	1
TCGA.77.8008.01	LUSC	1	NMF1	>60	male	Stage I	smoke	NA	1
TCGA.77.8009.01	LUSC	1	NMF1	>60	male	Stage II	smoke	1641	1
TCGA.77.8128.01	LUSC	1	NMF1	50~60	male	Stage III	smoke	NA	1
TCGA.77.8130.01	LUSC	1	NMF1	>60	male	Stage II	smoke	4765	0
TCGA.77.8131.01	LUSC	2	NMF2A	>60	male	Stage I	smoke	NA	1
TCGA.77.8133.01	LUSC	2	NMF2A	>60	male	Stage II	smoke	NA	1
TCGA.77.8136.01	LUSC	1	NMF1	>60	female	Stage II	smoke	NA	1
TCGA.77.8138.01	LUSC	1	NMF1	>60	male	Stage I	smoke	NA	1
TCGA.77.8139.01	LUSC	1	NMF1	>60	male	Stage II	smoke	3166	0
TCGA.77.8140.01	LUSC	1	NMF1	>60	female	Stage II	smoke	NA	1
TCGA.77.8143.01	LUSC	1	NMF1	>60	male	Stage III	smoke	NA	1
TCGA.77.8144.01	LUSC	1	NMF1	>60	male	Stage I	smoke	833	0
TCGA.77.8145.01	LUSC	1	NMF1	>60	male	Stage III	smoke	NA	1
TCGA.77.8146.01	LUSC	1	NMF1	>60	male	Stage I	smoke	3189	0
TCGA.77.8148.01	LUSC	1	NMF1	>60	male	Stage III	smoke	2023	0
TCGA.77.8150.01	LUSC	1	NMF1	>60	male	Stage III	smoke	NA	1
TCGA.77.8153.01	LUSC	1	NMF1	>60	female	Stage I	smoke	1992	0
TCGA.77.8154.01	LUSC	1	NMF1	>60	male	Stage I	smoke	1841	0
TCGA.77.8156.01	LUSC	2	NMF2A	50~60	male	Stage I	smoke	1106	0
TCGA.77.A5FZ.01	LUSC	2	NMF2A	>60	male	Stage III	smoke	NA	1
TCGA.77.A5G1.01	LUSC	1	NMF1	>60	male	Stage III	smoke	4026	0
TCGA.77.A5G3.01	LUSC	1	NMF1	>60	male	Stage II	smoke	4570	0
TCGA.77.A5G6.01	LUSC	1	NMF1	>60	male	Stage III	smoke	NA	1
TCGA.77.A5G7.01	LUSC	1	NMF1	>60	male	Stage I	smoke	NA	1
TCGA.77.A5G8.01	LUSC	1	NMF1	>60	male	Stage II	smoke	1884	0
TCGA.77.A5GA.01	LUSC	1	NMF1	>60	male	Stage I	smoke	1280	0
TCGA.77.A5GB.01	LUSC	1	NMF1	>60	male	Stage I	smoke	NA	1
TCGA.77.A5GF.01	LUSC	1	NMF1	>60	male	Stage II	smoke	839	1
TCGA.77.A5GH.01	LUSC	2	NMF2A	>60	male	Stage I	smoke	1182	0
TCGA.78.7143.01	LUAD	3	NMF3	>60	female	Stage I	non-smoke	NA	1
TCGA.78.7145.01	LUAD	3	NMF3	50~60	female	Stage IV	smoke	NA	1
TCGA.78.7146.01	LUAD	1	NMF1	>60	female	Stage III	smoke	NA	1
TCGA.78.7147.01	LUAD	3	NMF3	>60	female	Stage II	smoke	NA	1
TCGA.78.7148.01	LUAD	3	NMF3	>60	male	Stage II	smoke	NA	1
TCGA.78.7149.01	LUAD	3	NMF3	>60	male	Stage III	smoke	3940	0
TCGA.78.7150.01	LUAD	1	NMF1	50~60	male	Stage II	smoke	NA	1
TCGA.78.7152.01	LUAD	3	NMF3	>60	male	Stage I	smoke	1202	1
TCGA.78.7153.01	LUAD	3	NMF3	>60	female	Stage I	smoke	3635	0
TCGA.78.7154.01	LUAD	3	NMF3	>60	male	Stage III	smoke	NA	1
TCGA.78.7155.01	LUAD	1	NMF1	>60	male	Stage I	smoke	NA	1
TCGA.78.7156.01	LUAD	3	NMF3	>60	male	Stage IV	smoke	NA	1
TCGA.78.7158.01	LUAD	3	NMF3	50~60	female	Stage III	smoke	NA	1
TCGA.78.7159.01	LUAD	3	NMF3	50~60	female	Stage I	smoke	1974	0
TCGA.78.7160.01	LUAD	3	NMF3	>60	male	Stage IV	smoke	678	1
TCGA.78.7161.01	LUAD	3	NMF3	>60	female	Stage II	smoke	215	1
TCGA.78.7162.01	LUAD	3	NMF3	>60	male	Stage I	smoke	NA	1
TCGA.78.7163.01	LUAD	3	NMF3	50~60	male	Stage I	smoke	7248	0
TCGA.78.7166.01	LUAD	3	NMF3	>60	male	Stage II	smoke	NA	1
TCGA.78.7167.01	LUAD	3	NMF3	>60	male	Stage IV	smoke	NA	1
TCGA.78.7220.01	LUAD	3	NMF3	50~60	female	Stage III	smoke	NA	1
TCGA.78.7535.01	LUAD	3	NMF3	<50	male	Stage I	smoke	NA	1
TCGA.78.7536.01	LUAD	2	NMF2B	>60	male	Stage III	smoke	NA	1
TCGA.78.7537.01	LUAD	3	NMF3	>60	male	Stage I	smoke	NA	1
TCGA.78.7539.01	LUAD	3	NMF3	>60	female	Stage II	smoke	791	0
TCGA.78.7540.01	LUAD	3	NMF3	>60	female	Stage I	non-smoke	881	1
TCGA.78.7542.01	LUAD	1	NMF1	50~60	male	Stage I	smoke	NA	1
TCGA.78.7633.01	LUAD	3	NMF3	>60	male	Stage I	smoke	994	1
TCGA.78.8640.01	LUAD	3	NMF3	50~60	male	Stage II	smoke	7062	0
TCGA.78.8648.01	LUAD	2	NMF2B	50~60	female	Stage II	smoke	NA	1
TCGA.78.8655.01	LUAD	3	NMF3	>60	female	Stage I	smoke	2360	0
TCGA.78.8660.01	LUAD	2	NMF2B	>60	male	Stage II	smoke	NA	1
TCGA.78.8662.01	LUAD	3	NMF3	50~60	female	Stage I	smoke	NA	1
TCGA.79.5596.01	LUSC	1	NMF1	NA	male	Stage III	smoke	NA	0
TCGA.80.5607.01	LUAD	3	NMF3	NA	female	Stage II	smoke	NA	0
TCGA.80.5608.01	LUAD	3	NMF3	NA	female	Stage I	smoke	2832	0
TCGA.80.5611.01	LUAD	2	NMF2B	NA	male	Stage I	smoke	2595	0
TCGA.83.5908.01	LUAD	2	NMF2B	50~60	female	Stage I	smoke	824	0
TCGA.85.6175.01	LUSC	2	NMF2A	>60	female	Stage II	NA	0	1
TCGA.85.6560.01	LUSC	2	NMF2A	50~60	male	Stage II	smoke	1259	0
TCGA.85.6561.01	LUSC	2	NMF2A	>60	male	Stage I	smoke	1224	0
TCGA.85.6798.01	LUSC	1	NMF1	50~60	male	Stage III	smoke	34	1
TCGA.85.7696.01	LUSC	1	NMF1	>60	male	Stage I	smoke	1111	0
TCGA.85.7697.01	LUSC	1	NMF1	<50	male	Stage II	smoke	1063	0
TCGA.85.7698.01	LUSC	1	NMF1	<50	male	Stage I	smoke	952	0
TCGA.85.7699.01	LUSC	2	NMF2A	>60	male	Stage III	smoke	1	1
TCGA.85.7710.01	LUSC	1	NMF1	50~60	female	Stage I	smoke	42	0
TCGA.85.7843.01	LUSC	1	NMF1	50~60	male	Stage II	smoke	35	0
TCGA.85.7844.01	LUSC	1	NMF1	>60	male	Stage I	smoke	911	0
TCGA.85.7950.01	LUSC	2	NMF2A	<50	male	Stage I	smoke	576	0
TCGA.85.8048.01	LUSC	2	NMF2A	>60	male	Stage I	smoke	765	0
TCGA.85.8049.01	LUSC	2	NMF2A	50~60	male	Stage I	NA	579	0
TCGA.85.8052.01	LUSC	1	NMF1	50~60	male	Stage II	smoke	734	0
TCGA.85.8070.01	LUSC	1	NMF1	>60	male	Stage I	smoke	960	0
TCGA.85.8071.01	LUSC	1	NMF1	50~60	male	Stage II	smoke	815	0
TCGA.85.8072.01	LUSC	2	NMF2A	50~60	male	Stage I	smoke	932	0
TCGA.85.8276.01	LUSC	2	NMF2A	>60	male	Stage II	smoke	1050	0
TCGA.85.8277.01	LUSC	1	NMF1	>60	male	Stage III	NA	11	1
TCGA.85.8287.01	LUSC	2	NMF2A	>60	male	Stage I	smoke	13	1
TCGA.85.8288.01	LUSC	1	NMF1	>60	male	Stage II	smoke	54	1
TCGA.85.8350.01	LUSC	1	NMF1	>60	male	Stage I	smoke	683	0
TCGA.85.8351.01	LUSC	1	NMF1	>60	male	Stage II	smoke	510	0
TCGA.85.8352.01	LUSC	1	NMF1	>60	male	Stage III	smoke	67	1
TCGA.85.8353.01	LUSC	2	NMF2A	>60	male	Stage III	smoke	54	1
TCGA.85.8354.01	LUSC	1	NMF1	50~60	male	Stage I	smoke	995	0
TCGA.85.8355.01	LUSC	2	NMF2A	>60	male	Stage I	NA	61	0
TCGA.85.8479.01	LUSC	1	NMF1	>60	male	Stage I	smoke	468	0
TCGA.85.8481.01	LUSC	1	NMF1	>60	male	Stage II	smoke	21	1
TCGA.85.8580.01	LUSC	1	NMF1	50~60	female	Stage I	smoke	1113	0
TCGA.85.8582.01	LUSC	1	NMF1	<50	male	Stage I	smoke	1160	0
TCGA.85.8584.01	LUSC	2	NMF2A	>60	male	Stage II	smoke	0	1
TCGA.85.8664.01	LUSC	1	NMF1	>60	male	Stage II	smoke	434	1
TCGA.85.8666.01	LUSC	1	NMF1	>60	male	Stage I	smoke	475	1
TCGA.85.A4CL.01	LUSC	2	NMF2A	>60	male	Stage I	smoke	781	1
TCGA.85.A4CN.01	LUSC	1	NMF1	50~60	female	Stage II	NA	1038	0
TCGA.85.A4JB.01	LUSC	1	NMF1	>60	male	Stage II	smoke	942	0
TCGA.85.A4JC.01	LUSC	1	NMF1	>60	male	Stage II	smoke	455	1
TCGA.85.A4PA.01	LUSC	2	NMF2A	>60	male	Stage I	smoke	741	0
TCGA.85.A4QQ.01	LUSC	1	NMF1	>60	male	Stage I	smoke	553	1
TCGA.85.A4QR.01	LUSC	1	NMF1	>60	male	Stage I	smoke	600	0
TCGA.85.A50M.01	LUSC	3	NMF3	<50	male	Stage II	smoke	382	1
TCGA.85.A50Z.01	LUSC	1	NMF1	50~60	male	Stage II	smoke	493	0
TCGA.85.A510.01	LUSC	2	NMF2A	>60	female	Stage II	smoke	482	0
TCGA.85.A511.01	LUSC	1	NMF1	>60	male	Stage II	smoke	0	1
TCGA.85.A512.01	LUSC	1	NMF1	<50	male	Stage II	smoke	465	0
TCGA.85.A513.01	LUSC	2	NMF2A	50~60	female	Stage I	NA	910	0
TCGA.85.A53L.01	LUSC	1	NMF1	>60	male	Stage II	smoke	377	0
TCGA.85.A5B5.01	LUSC	1	NMF1	50~60	male	Stage I	smoke	111	0
TCGA.86.6562.01	LUAD	3	NMF3	50~60	male	Stage II	non-smoke	0	1
TCGA.86.6851.01	LUAD	2	NMF2B	>60	female	Stage II	smoke	179	0
TCGA.86.7701.01	LUAD	2	NMF2B	>60	male	Stage IV	non-smoke	947	0
TCGA.86.7711.01	LUAD	1	NMF1	>60	male	Stage II	smoke	630	1
TCGA.86.7713.01	LUAD	3	NMF3	>60	male	Stage II	non-smoke	1157	0
TCGA.86.7714.01	LUAD	3	NMF3	>60	female	Stage III	smoke	0	1
TCGA.86.7953.01	LUAD	3	NMF3	>60	female	Stage I	non-smoke	997	0
TCGA.86.7954.01	LUAD	2	NMF2B	>60	female	Stage I	smoke	605	0
TCGA.86.7955.01	LUAD	1	NMF1	>60	male	Stage I	non-smoke	1072	0
TCGA.86.8054.01	LUAD	3	NMF3	>60	male	Stage II	smoke	1148	0
TCGA.86.8055.01	LUAD	3	NMF3	>60	male	Stage II	smoke	10	1
TCGA.86.8056.01	LUAD	3	NMF3	>60	female	Stage III	smoke	139	0
TCGA.86.8073.01	LUAD	3	NMF3	50~60	male	Stage I	smoke	740	0
TCGA.86.8074.01	LUAD	3	NMF3	>60	female	Stage II	smoke	24	0
TCGA.86.8075.01	LUAD	3	NMF3	>60	female	Stage I	non-smoke	479	1
TCGA.86.8076.01	LUAD	2	NMF2B	<50	male	Stage I	non-smoke	993	0
TCGA.86.8278.01	LUAD	3	NMF3	>60	female	Stage II	non-smoke	944	0
TCGA.86.8279.01	LUAD	3	NMF3	<50	male	Stage II	non-smoke	949	0
TCGA.86.8280.01	LUAD	3	NMF3	50~60	female	Stage II	non-smoke	701	0
TCGA.86.8281.01	LUAD	3	NMF3	>60	male	Stage I	smoke	0	0
TCGA.86.8358.01	LUAD	1	NMF1	<50	male	Stage I	smoke	653	0
TCGA.86.8359.01	LUAD	3	NMF3	50~60	male	Stage III	smoke	26	1
TCGA.86.8585.01	LUAD	2	NMF2B	50~60	male	Stage I	non-smoke	353	0
TCGA.86.8668.01	LUAD	3	NMF3	>60	female	Stage I	non-smoke	423	0
TCGA.86.8669.01	LUAD	3	NMF3	>60	male	Stage I	smoke	938	0
TCGA.86.8671.01	LUAD	2	NMF2B	>60	female	Stage II	non-smoke	839	0
TCGA.86.8672.01	LUAD	2	NMF2B	50~60	male	Stage II	non-smoke	15	1
TCGA.86.8673.01	LUAD	3	NMF3	>60	male	Stage I	smoke	862	0
TCGA.86.8674.01	LUAD	3	NMF3	50~60	male	Stage II	smoke	806	0
TCGA.86.A456.01	LUAD	3	NMF3	>60	female	Stage I	smoke	896	0
TCGA.86.A4D0.01	LUAD	3	NMF3	<50	male	Stage II	non-smoke	30	1
TCGA.86.A4JF.01	LUAD	3	NMF3	50~60	male	Stage II	non-smoke	536	1
TCGA.86.A4P7.01	LUAD	3	NMF3	>60	female	Stage I	non-smoke	415	0
TCGA.86.A4P8.01	LUAD	3	NMF3	50~60	female	Stage III	non-smoke	805	0
TCGA.90.6837.01	LUSC	1	NMF1	>60	male	Stage II	smoke	758	0
TCGA.90.7766.01	LUSC	2	NMF2A	>60	female	Stage I	smoke	289	0
TCGA.90.7767.01	LUSC	2	NMF2A	50~60	male	Stage II	smoke	89	0
TCGA.90.7769.01	LUSC	1	NMF1	50~60	male	Stage II	smoke	358	0
TCGA.90.7964.01	LUSC	3	NMF3	>60	male	Stage I	smoke	428	0
TCGA.90.A4ED.01	LUSC	1	NMF1	>60	male	Stage I	smoke	615	0
TCGA.90.A4EE.01	LUSC	2	NMF2A	50~60	male	Stage II	smoke	688	0
TCGA.90.A59Q.01	LUSC	2	NMF2A	>60	female	Stage II	smoke	269	1
TCGA.91.6828.01	LUAD	3	NMF3	>60	male	Stage I	non-smoke	323	0
TCGA.91.6829.01	LUAD	3	NMF3	>60	male	Stage I	smoke	NA	1
TCGA.91.6830.01	LUAD	3	NMF3	>60	female	Stage II	smoke	60	0
TCGA.91.6831.01	LUAD	2	NMF2B	>60	male	Stage I	non-smoke	310	0
TCGA.91.6835.01	LUAD	2	NMF2B	>60	female	Stage I	smoke	79	0
TCGA.91.6836.01	LUAD	3	NMF3	50~60	female	Stage I	smoke	417	0
TCGA.91.6840.01	LUAD	3	NMF3	50~60	female	Stage I	smoke	372	0
TCGA.91.6847.01	LUAD	1	NMF1	>60	female	Stage I	non-smoke	842	0
TCGA.91.6848.01	LUAD	2	NMF2B	50~60	male	Stage III	non-smoke	224	0
TCGA.91.6849.01	LUAD	3	NMF3	>60	female	Stage III	smoke	35	0
TCGA.91.7771.01	LUAD	3	NMF3	>60	male	Stage II	smoke	492	0
TCGA.91.8496.01	LUAD	3	NMF3	>60	female	Stage I	non-smoke	505	0
TCGA.91.8497.01	LUAD	3	NMF3	>60	female	Stage I	non-smoke	174	1
TCGA.91.8499.01	LUAD	2	NMF2B	>60	female	Stage I	smoke	36	0
TCGA.91.A4BC.01	LUAD	2	NMF2B	50~60	male	Stage II	smoke	44	0
TCGA.91.A4BD.01	LUAD	3	NMF3	>60	male	Stage II	non-smoke	603	0
TCGA.92.7340.01	LUSC	2	NMF2A	<50	female	Stage II	smoke	82	0
TCGA.92.7341.01	LUSC	1	NMF1	>60	male	Stage I	smoke	106	0
TCGA.92.8063.01	LUSC	1	NMF1	50~60	male	Stage III	smoke	122	0
TCGA.92.8064.01	LUSC	2	NMF2A	50~60	male	NA	smoke	160	0
TCGA.92.8065.01	LUSC	1	NMF1	>60	female	Stage II	smoke	70	0
TCGA.93.7347.01	LUAD	3	NMF3	>60	female	Stage I	smoke	683	0
TCGA.93.7348.01	LUAD	3	NMF3	>60	female	Stage I	smoke	531	0
TCGA.93.8067.01	LUAD	3	NMF3	>60	male	Stage I	smoke	186	0
TCGA.93.A4JN.01	LUAD	3	NMF3	>60	male	Stage IV	smoke	718	0
TCGA.93.A4JO.01	LUAD	3	NMF3	>60	male	Stage I	smoke	NA	1
TCGA.93.A4JP.01	LUAD	3	NMF3	>60	male	Stage IV	non-smoke	578	0
TCGA.93.A4JQ.01	LUAD	2	NMF2B	<50	male	Stage I	smoke	526	0
TCGA.94.7033.01	LUSC	1	NMF1	>60	male	Stage I	smoke	640	0
TCGA.94.7557.01	LUSC	1	NMF1	>60	male	Stage I	NA	NA	1
TCGA.94.7943.01	LUSC	1	NMF1	>60	male	Stage I	smoke	559	0
TCGA.94.8035.01	LUSC	1	NMF1	>60	male	Stage II	smoke	122	0
TCGA.94.8490.01	LUSC	1	NMF1	>60	male	Stage II	NA	153	0
TCGA.94.8491.01	LUSC	2	NMF2A	>60	male	Stage II	smoke	810	0
TCGA.94.A4VJ.01	LUSC	1	NMF1	>60	female	Stage I	smoke	430	0
TCGA.94.A5I4.01	LUSC	1	NMF1	>60	male	Stage II	smoke	491	0
TCGA.94.A5I6.01	LUSC	1	NMF1	>60	male	Stage II	smoke	538	0
TCGA.95.7039.01	LUAD	3	NMF3	50~60	female	Stage II	smoke	1272	0
TCGA.95.7043.01	LUAD	3	NMF3	>60	female	Stage I	smoke	37	1
TCGA.95.7562.01	LUAD	3	NMF3	>60	male	Stage II	smoke	NA	1
TCGA.95.7567.01	LUAD	3	NMF3	>60	male	Stage II	smoke	568	0
TCGA.95.7944.01	LUAD	2	NMF2B	>60	male	Stage I	smoke	377	0
TCGA.95.7947.01	LUAD	2	NMF2B	>60	male	Stage I	smoke	477	0
TCGA.95.7948.01	LUAD	3	NMF3	<50	female	Stage I	smoke	476	0
TCGA.95.8039.01	LUAD	3	NMF3	>60	male	Stage I	non-smoke	830	0
TCGA.95.8494.01	LUAD	3	NMF3	>60	male	Stage II	non-smoke	84	0
TCGA.95.A4VK.01	LUAD	3	NMF3	>60	female	Stage III	smoke	651	0
TCGA.95.A4VN.01	LUAD	2	NMF2B	>60	female	Stage II	smoke	553	0
TCGA.95.A4VP.01	LUAD	3	NMF3	>60	female	Stage III	smoke	605	0
TCGA.96.7544.01	LUSC	1	NMF1	>60	male	Stage II	smoke	1517	1
TCGA.96.7545.01	LUSC	2	NMF2A	>60	male	Stage I	smoke	1344	1
TCGA.96.8169.01	LUSC	1	NMF1	>60	female	Stage I	smoke	557	0
TCGA.96.8170.01	LUSC	3	NMF3	>60	female	Stage II	smoke	531	0
TCGA.96.A4JK.01	LUSC	1	NMF1	>60	male	Stage II	smoke	589	0
TCGA.96.A4JL.01	LUSC	2	NMF2A	>60	female	Stage II	NA	842	0
TCGA.97.7546.01	LUAD	3	NMF3	>60	female	Stage I	smoke	1285	0
TCGA.97.7547.01	LUAD	3	NMF3	>60	female	Stage I	smoke	1965	0
TCGA.97.7552.01	LUAD	2	NMF2B	>60	male	Stage I	smoke	1932	0
TCGA.97.7553.01	LUAD	3	NMF3	50~60	female	Stage I	smoke	1870	0
TCGA.97.7554.01	LUAD	3	NMF3	>60	female	Stage III	smoke	775	0
TCGA.97.7937.01	LUAD	3	NMF3	>60	male	Stage I	smoke	564	0
TCGA.97.7938.01	LUAD	3	NMF3	>60	female	Stage I	smoke	NA	1
TCGA.97.7941.01	LUAD	3	NMF3	>60	female	Stage I	smoke	484	0
TCGA.97.8171.01	LUAD	3	NMF3	>60	male	Stage IV	smoke	568	0
TCGA.97.8172.01	LUAD	3	NMF3	>60	female	Stage I	smoke	545	0
TCGA.97.8174.01	LUAD	3	NMF3	>60	male	Stage II	smoke	NA	1
TCGA.97.8175.01	LUAD	3	NMF3	50~60	female	Stage I	non-smoke	551	0
TCGA.97.8176.01	LUAD	3	NMF3	>60	male	Stage III	smoke	252	1
TCGA.97.8177.01	LUAD	3	NMF3	50~60	female	Stage I	non-smoke	499	0
TCGA.97.8179.01	LUAD	3	NMF3	>60	male	Stage I	smoke	435	0
TCGA.97.8547.01	LUAD	3	NMF3	>60	female	Stage III	non-smoke	657	0
TCGA.97.8552.01	LUAD	3	NMF3	50~60	female	Stage I	non-smoke	626	0
TCGA.97.A4LX.01	LUAD	2	NMF2B	>60	male	Stage I	smoke	614	0
TCGA.97.A4M0.01	LUAD	3	NMF3	50~60	female	Stage I	smoke	652	0
TCGA.97.A4M1.01	LUAD	3	NMF3	50~60	female	Stage I	smoke	601	0
TCGA.97.A4M2.01	LUAD	3	NMF3	>60	male	Stage I	smoke	624	0
TCGA.97.A4M3.01	LUAD	3	NMF3	>60	female	Stage I	smoke	540	0
TCGA.97.A4M5.01	LUAD	3	NMF3	>60	male	Stage I	smoke	634	0
TCGA.97.A4M6.01	LUAD	3	NMF3	<50	female	Stage I	non-smoke	568	0
TCGA.97.A4M7.01	LUAD	3	NMF3	>60	male	Stage I	smoke	629	0
TCGA.98.7454.01	LUSC	2	NMF2A	>60	male	Stage I	smoke	652	0
TCGA.98.8020.01	LUSC	1	NMF1	50~60	female	Stage III	NA	NA	1
TCGA.98.8021.01	LUSC	1	NMF1	>60	female	Stage I	smoke	937	0
TCGA.98.8022.01	LUSC	1	NMF1	>60	male	Stage I	smoke	224	1
TCGA.98.8023.01	LUSC	2	NMF2A	>60	male	Stage III	smoke	649	0
TCGA.98.A538.01	LUSC	1	NMF1	>60	male	Stage II	smoke	826	0
TCGA.98.A539.01	LUSC	1	NMF1	>60	male	Stage II	smoke	173	0
TCGA.98.A53A.01	LUSC	1	NMF1	>60	male	Stage I	smoke	274	1
TCGA.98.A53B.01	LUSC	1	NMF1	>60	male	Stage I	smoke	NA	1
TCGA.98.A53C.01	LUSC	2	NMF2A	>60	female	Stage I	smoke	822	0
TCGA.98.A53D.01	LUSC	3	NMF3	>60	male	Stage II	smoke	22	1
TCGA.98.A53H.01	LUSC	2	NMF2A	>60	female	Stage I	smoke	618	0
TCGA.98.A53I.01	LUSC	2	NMF2A	>60	male	Stage II	smoke	565	0
TCGA.98.A53J.01	LUSC	1	NMF1	>60	male	Stage I	smoke	630	0
TCGA.99.7458.01	LUAD	3	NMF3	>60	female	Stage III	smoke	747	0
TCGA.99.8025.01	LUAD	3	NMF3	>60	female	Stage III	smoke	1060	0
TCGA.99.8028.01	LUAD	2	NMF2B	50~60	female	Stage I	smoke	1118	0
TCGA.99.8032.01	LUAD	3	NMF3	>60	male	Stage I	smoke	44	0
TCGA.99.8033.01	LUAD	2	NMF2B	>60	female	Stage IV	non-smoke	170	1
TCGA.99.AA5R.01	LUAD	3	NMF3	>60	female	Stage I	smoke	658	0
TCGA.J1.A4AH.01	LUSC	1	NMF1	>60	male	Stage II	smoke	581	0
TCGA.J2.8192.01	LUAD	3	NMF3	>60	female	Stage II	non-smoke	739	0
TCGA.J2.8194.01	LUAD	3	NMF3	>60	female	Stage II	smoke	724	0
TCGA.J2.A4AD.01	LUAD	3	NMF3	>60	female	Stage I	smoke	287	1
TCGA.J2.A4AE.01	LUAD	3	NMF3	>60	female	Stage I	non-smoke	1079	0
TCGA.J2.A4AG.01	LUAD	3	NMF3	>60	female	Stage I	smoke	988	0
TCGA.L3.A4E7.01	LUSC	1	NMF1	>60	male	Stage I	smoke	392	0
TCGA.L3.A524.01	LUSC	1	NMF1	<50	female	Stage II	smoke	449	1
TCGA.L4.A4E5.01	LUAD	3	NMF3	<50	female	Stage I	smoke	578	0
TCGA.L4.A4E6.01	LUAD	3	NMF3	>60	male	Stage I	smoke	435	0
TCGA.L9.A443.01	LUAD	3	NMF3	>60	female	Stage I	smoke	116	1
TCGA.L9.A444.01	LUAD	2	NMF2B	50~60	female	Stage I	smoke	307	0
TCGA.L9.A50W.01	LUAD	3	NMF3	>60	male	Stage II	smoke	266	1
TCGA.L9.A5IP.01	LUAD	1	NMF1	<50	female	Stage IV	non-smoke	NA	1
TCGA.L9.A743.01	LUAD	3	NMF3	50~60	male	Stage II	smoke	664	0
TCGA.L9.A7SV.01	LUAD	3	NMF3	>60	male	Stage II	smoke	565	0
TCGA.L9.A8F4.01	LUAD	2	NMF2B	>60	female	Stage I	smoke	476	0
TCGA.LA.A446.01	LUSC	1	NMF1	>60	male	Stage I	smoke	401	0
TCGA.LA.A7SW.01	LUSC	1	NMF1	>60	male	Stage III	smoke	146	1
TCGA.MF.A522.01	LUSC	1	NMF1	50~60	male	Stage I	smoke	83	1
TCGA.MN.A4N1.01	LUAD	3	NMF3	50~60	male	Stage II	non-smoke	827	0
TCGA.MN.A4N4.01	LUAD	3	NMF3	50~60	male	Stage I	non-smoke	1175	0
TCGA.MN.A4N5.01	LUAD	3	NMF3	>60	male	Stage I	smoke	84	0
TCGA.MP.A4SV.01	LUAD	2	NMF2B	>60	male	Stage I	smoke	NA	1
TCGA.MP.A4SW.01	LUAD	3	NMF3	50~60	male	Stage II	smoke	NA	1
TCGA.MP.A4SY.01	LUAD	3	NMF3	>60	male	Stage II	smoke	NA	1
TCGA.MP.A4T4.01	LUAD	2	NMF2B	>60	female	Stage II	smoke	NA	1
TCGA.MP.A4T6.01	LUAD	3	NMF3	>60	female	Stage III	smoke	NA	1
TCGA.MP.A4T7.01	LUAD	3	NMF3	>60	female	Stage IV	smoke	NA	1
TCGA.MP.A4T8.01	LUAD	3	NMF3	>60	male	Stage III	smoke	NA	1
TCGA.MP.A4T9.01	LUAD	3	NMF3	50~60	female	Stage III	smoke	NA	1
TCGA.MP.A4TA.01	LUAD	2	NMF2B	>60	female	Stage I	smoke	NA	1
TCGA.MP.A4TC.01	LUAD	3	NMF3	>60	male	Stage III	smoke	NA	1
TCGA.MP.A4TD.01	LUAD	3	NMF3	>60	male	Stage III	smoke	NA	1
TCGA.MP.A4TE.01	LUAD	3	NMF3	50~60	male	Stage II	smoke	NA	1
TCGA.MP.A4TF.01	LUAD	2	NMF2B	50~60	female	Stage II	smoke	NA	1
TCGA.MP.A4TH.01	LUAD	3	NMF3	>60	female	Stage I	smoke	741	0
TCGA.MP.A4TI.01	LUAD	2	NMF2B	>60	male	Stage II	smoke	NA	1
TCGA.MP.A4TJ.01	LUAD	2	NMF2B	>60	female	Stage I	non-smoke	NA	1
TCGA.MP.A4TK.01	LUAD	3	NMF3	50~60	female	Stage II	smoke	NA	1
TCGA.MP.A5C7.01	LUAD	3	NMF3	>60	female	Stage I	smoke	2248	0
TCGA.NC.A5HD.01	LUSC	1	NMF1	>60	male	Stage II	smoke	NA	1
TCGA.NC.A5HE.01	LUSC	2	NMF2A	50~60	male	Stage II	smoke	2336	0
TCGA.NC.A5HF.01	LUSC	1	NMF1	>60	male	Stage III	NA	NA	1
TCGA.NC.A5HG.01	LUSC	1	NMF1	50~60	male	Stage III	smoke	1963	0
TCGA.NC.A5HH.01	LUSC	1	NMF1	50~60	male	Stage I	smoke	37	0
TCGA.NC.A5HI.01	LUSC	1	NMF1	>60	female	Stage I	smoke	1743	0
TCGA.NC.A5HJ.01	LUSC	2	NMF2A	50~60	male	Stage II	smoke	NA	1
TCGA.NC.A5HK.01	LUSC	1	NMF1	50~60	female	Stage II	smoke	128	0
TCGA.NC.A5HL.01	LUSC	2	NMF2A	>60	male	Stage II	smoke	NA	1
TCGA.NC.A5HM.01	LUSC	1	NMF1	>60	male	Stage I	smoke	1212	0
TCGA.NC.A5HN.01	LUSC	1	NMF1	>60	male	Stage II	smoke	1499	0
TCGA.NC.A5HO.01	LUSC	1	NMF1	>60	female	Stage III	smoke	1336	0
TCGA.NC.A5HP.01	LUSC	1	NMF1	>60	male	Stage IV	smoke	730	1
TCGA.NC.A5HQ.01	LUSC	1	NMF1	>60	male	Stage III	NA	NA	1
TCGA.NC.A5HR.01	LUSC	1	NMF1	>60	female	Stage II	smoke	1244	0
TCGA.NC.A5HT.01	LUSC	1	NMF1	>60	male	Stage III	smoke	804	0
TCGA.NJ.A4YF.01	LUAD	3	NMF3	50~60	female	Stage I	smoke	2161	0
TCGA.NJ.A4YG.01	LUAD	3	NMF3	>60	male	Stage I	smoke	2261	0
TCGA.NJ.A4YI.01	LUAD	3	NMF3	>60	female	Stage III	smoke	NA	1
TCGA.NJ.A4YP.01	LUAD	3	NMF3	50~60	male	Stage I	smoke	50	0
TCGA.NJ.A4YQ.01	LUAD	2	NMF2B	>60	female	Stage I	smoke	1432	0
TCGA.NJ.A55A.01	LUAD	3	NMF3	>60	female	Stage I	smoke	15	0
TCGA.NJ.A55O.01	LUAD	3	NMF3	50~60	female	Stage II	smoke	13	0
TCGA.NJ.A55R.01	LUAD	3	NMF3	>60	male	Stage I	smoke	603	0
TCGA.NJ.A7XG.01	LUAD	3	NMF3	<50	male	Stage III	non-smoke	617	0
TCGA.NK.A5CR.01	LUSC	1	NMF1	>60	male	Stage I	smoke	2542	0
TCGA.NK.A5CT.01	LUSC	1	NMF1	>60	male	Stage I	smoke	1997	0
TCGA.NK.A5CX.01	LUSC	1	NMF1	>60	male	Stage II	smoke	111	0
TCGA.NK.A5D1.01	LUSC	1	NMF1	50~60	male	Stage II	smoke	511	0
TCGA.NK.A7XE.01	LUSC	1	NMF1	>60	male	Stage III	smoke	13	0
TCGA.O1.A52J.01	LUAD	3	NMF3	>60	female	Stage I	smoke	NA	1
TCGA.O2.A52N.01	LUSC	1	NMF1	>60	male	Stage I	smoke	NA	1
TCGA.O2.A52Q.01	LUSC	2	NMF2A	<50	female	Stage III	smoke	NA	1
TCGA.O2.A52S.01	LUSC	1	NMF1	50~60	female	Stage III	smoke	NA	1
TCGA.O2.A52V.01	LUSC	1	NMF1	>60	female	Stage II	smoke	NA	1
TCGA.O2.A52W.01	LUSC	1	NMF1	>60	male	Stage I	smoke	NA	1
TCGA.O2.A5IB.01	LUSC	1	NMF1	>60	female	Stage III	smoke	NA	1
TCGA.S2.AA1A.01	LUAD	2	NMF2B	>60	female	Stage I	smoke	513	0
TCGA.XC.AA0X.01	LUSC	1	NMF1	>60	female	Stage I	smoke	NA	1
NA, data not available.
