# Supplementary material for: Multi-omics analysis of an immune-based prognostic predictor in non-small cell lung cancer
Source: BMC Cancer. 2021 Dec 10;21:1322. doi: 10.1186/s12885-021-09044-4 (PMC8662860; doi:10.1186/s12885-021-09044-4)
Supplement: Supplementary file 3 — Additional file 3. [file 12885_2021_9044_MOESM3_ESM.xlsx]

## Sheet: GSE31852
Series_Geo_Accession: GSE31852
Title	Sample_geo_accession	Type	Organism	Characteristics
LM118	GSM677317	RNA	Homo sapiens	egfr mutation: WT	kras mutation: Mutant	egfr index: 0.21	histology-iw revised: Adenocarcinoma	egfr-iw type: No	kras-iw mutation (yes/no): Yes	codon kras mut: 12	type of kras mut: GGT12GTT	base change: G to T	transition/transversion: Transversion	type kras aa change: VAL	glyc replaced by c, d, v and a: V	aa change cys vs. other: Other	gender: Male	race: White	stage_at_diagnosis: IV	prior_tx_for_mets: 3	smoking_status: Former	biopsy site (grouped): 1: Lung	treatment: sorafenib	markergroup: 1	8-week disease control (1=yes, 0=no): 0	randomization_date: 2008-02-06	date_of_progression: 28-Mar-08	pfsc (1=progressed; 0=not progressed): 1	pfsm (month): 1.6756
LM124	GSM677318	RNA	Homo sapiens	egfr mutation: WT	kras mutation: Mutant	egfr index: 0.21	treatment: erlotinib	randomization date: 9/27/2007	date of progression: 1/4/2008	progression-free survival status: 1	progression-free survival time (months): 3.2526	disease: non small cell lung cancer	kras_mut_iw: Yes	kras_mut_codon: 12	kras_mut_type: GGT12TGT	base_change: G to T	transition_transversion: Transversion	type_kras_aa_change: CYS	glyc_replaced_by_c_d_v_a: C	aa_change_cys_vs_other: CYS
LM126	GSM677319	RNA	Homo sapiens	egfr mutation: WT	kras mutation: Mutant	egfr index: 0.87	disease: non small cell lung cancer	kras_mut_iw: Yes	kras_mut_codon: 12	kras_mut_type: GGT12TGT	base_change: G to T	transition_transversion: Transversion	type_kras_aa_change: CYS	glyc_replaced_by_c_d_v_a: C	aa_change_cys_vs_other: CYS
LM131	GSM677320	RNA	Homo sapiens	egfr mutation: Mutant	egfr activating mutation: unknown	egfr mutation exon: Exon 21	egfr mutation pattern: AAA860ATA	kras mutation: Mutant	egfr index: 1.25	disease: non small cell lung cancer	kras_mut_iw: Yes	kras_mut_codon: 13	kras_mut_type: GGC13GAC	base_change: G to A	transition_transversion: Transition	type_kras_aa_change: ASP	glyc_replaced_by_c_d_v_a: D	aa_change_cys_vs_other: Other
LM218	GSM677321	RNA	Homo sapiens	egfr mutation: WT	kras mutation: Mutant	egfr index: 1.05	treatment: erlotinib	randomization date: 4/17/2008	date of progression: 6/18/2008	progression-free survival status: 1	progression-free survival time (months): 2.037	disease: non small cell lung cancer	kras_mut_iw: Yes	kras_mut_codon: 12	kras_mut_type: GGT12GTT	base_change: G to T	transition_transversion: Transversion	type_kras_aa_change: VAL	glyc_replaced_by_c_d_v_a: V	aa_change_cys_vs_other: Other
LM227	GSM677322	RNA	Homo sapiens	egfr mutation: WT	kras mutation: Mutant	egfr index: 1.13	histology-iw revised: Adenocarcinoma	egfr-iw type: No	kras-iw mutation (yes/no): Yes	codon kras mut: 12	type of kras mut: GGT12GAT	base change: G to A	transition/transversion: Transition	type kras aa change: ASP	glyc replaced by c, d, v and a: D	aa change cys vs. other: Other	gender: Male	race: White	stage_at_diagnosis: IIIB	prior_tx_for_mets: 2	smoking_status: Former	biopsy site (grouped): 1: Lung	treatment: sorafenib	markergroup: 2	8-week disease control (1=yes, 0=no): 1	randomization_date: 2008-05-29	date_of_progression: 4-Mar-09	pfsc (1=progressed; 0=not progressed): 1	pfsm (month): 9.1663
LM229	GSM677323	RNA	Homo sapiens	egfr mutation: Mutant	egfr activating mutation: unknown	egfr mutation exon: Exon 20	egfr mutation pattern: GAC800TAC	kras mutation: Mutant	egfr index: 1.09	disease: non small cell lung cancer	kras_mut_iw: Yes	kras_mut_codon: 12	kras_mut_type: GGT12GTA	base_change: GT to TA	transition_transversion: Transversion	type_kras_aa_change: VAL	glyc_replaced_by_c_d_v_a: V	aa_change_cys_vs_other: Other
LM231	GSM677324	RNA	Homo sapiens	egfr mutation: WT	kras mutation: Mutant	egfr index: -2.1	disease: non small cell lung cancer	kras_mut_iw: Yes	kras_mut_codon: 61	kras_mut_type: CAA61CAC	base_change: A to C	transition_transversion: Transversion	type_kras_aa_change: HIS	glyc_replaced_by_c_d_v_a: Other	aa_change_cys_vs_other: Other
LM233	GSM677325	RNA	Homo sapiens	egfr mutation: WT	kras mutation: Mutant	egfr index: 0.57	disease: non small cell lung cancer	kras_mut_iw: Yes	kras_mut_codon: 12	kras_mut_type: GGT12GAT	base_change: G to A	transition_transversion: Transition	type_kras_aa_change: ASP	glyc_replaced_by_c_d_v_a: D	aa_change_cys_vs_other: Other
LM237	GSM677326	RNA	Homo sapiens	egfr mutation: WT	kras mutation: Mutant	egfr index: -0.26	treatment: erlotinib	randomization date: 7/24/2008	date of progression: 9/25/2008	progression-free survival status: 1	progression-free survival time (months): 2.0698	disease: non small cell lung cancer	kras_mut_iw: Yes	kras_mut_codon: 12	kras_mut_type: GGT12GTT	base_change: G to T	transition_transversion: Transversion	type_kras_aa_change: VAL	glyc_replaced_by_c_d_v_a: V	aa_change_cys_vs_other: Other
LM239	GSM677327	RNA	Homo sapiens	egfr mutation: WT	kras mutation: Mutant	egfr index: 1.61	treatment: erlotinib	randomization date: 8/25/2008	date of progression: 10/20/2008	progression-free survival status: 1	progression-free survival time (months): 1.8398	disease: non small cell lung cancer	kras_mut_iw: Yes	kras_mut_codon: 12	kras_mut_type: GGT12GCT	base_change: G to C	transition_transversion: Transversion	type_kras_aa_change: ALA	glyc_replaced_by_c_d_v_a: A	aa_change_cys_vs_other: Other
LM309	GSM677328	RNA	Homo sapiens	egfr mutation: WT	kras mutation: Mutant	egfr index: -0.42	disease: non small cell lung cancer	kras_mut_iw: Yes	kras_mut_codon: 12	kras_mut_type: GGT12GTT,GGC13TGC	base_change: G to T, G to T	transition_transversion: Transversion	type_kras_aa_change: VAL/CYS	glyc_replaced_by_c_d_v_a: V/C	aa_change_cys_vs_other: Other/CYS
LM420	GSM677329	RNA	Homo sapiens	egfr mutation: WT	kras mutation: Mutant	egfr index: 0.86	disease: non small cell lung cancer	kras_mut_iw: Yes	kras_mut_codon: 12	kras_mut_type: GGT12GCT	base_change: G to C	transition_transversion: Transversion	type_kras_aa_change: ALA	glyc_replaced_by_c_d_v_a: A	aa_change_cys_vs_other: Other
LM421	GSM677330	RNA	Homo sapiens	egfr mutation: Mutant	egfr activating mutation: unknown	egfr mutation exon: Exon 21	egfr mutation pattern: ACA854ATA	kras mutation: Mutant	egfr index: -0.03	disease: non small cell lung cancer	kras_mut_iw: Yes	kras_mut_codon: 10	kras_mut_type: TGG10TAG	base_change: G to A	transition_transversion: Transition	type_kras_aa_change: STOP	glyc_replaced_by_c_d_v_a: Other	aa_change_cys_vs_other: Other
LM429	GSM677331	RNA	Homo sapiens	egfr mutation: WT	kras mutation: Mutant	egfr index: 0.78	disease: non small cell lung cancer	kras_mut_iw: Yes	kras_mut_codon: 12	kras_mut_type: GGT12CGT	base_change: G to C	transition_transversion: Transversion	type_kras_aa_change: ARG	glyc_replaced_by_c_d_v_a: Other	aa_change_cys_vs_other: Other
LM431	GSM677332	RNA	Homo sapiens	egfr mutation: WT	kras mutation: Mutant	egfr index: 0.74	disease: non small cell lung cancer	kras_mut_iw: Yes	kras_mut_codon: 12	kras_mut_type: GGT12GCT	base_change: G to C	transition_transversion: Transversion	type_kras_aa_change: ALA	glyc_replaced_by_c_d_v_a: A	aa_change_cys_vs_other: Other
LM450	GSM677333	RNA	Homo sapiens	egfr mutation: WT	kras mutation: Mutant	egfr index: 0.35	histology-iw revised: Adenocarcinoma	egfr-iw type: No	kras-iw mutation (yes/no): Yes	codon kras mut: 12	type of kras mut: GGT12TGT	base change: G to T	transition/transversion: Transversion	type kras aa change: CYS	glyc replaced by c, d, v and a: C	aa change cys vs. other: CYS	gender: Male	race: White	stage_at_diagnosis: IV	prior_tx_for_mets: 1	smoking_status: Former	biopsy site (grouped): 1: Lung	treatment: sorafenib	markergroup: 2	8-week disease control (1=yes, 0=no): 1	randomization_date: 2009-05-13	date_of_progression: 5-Aug-09	pfsc (1=progressed; 0=not progressed): 1	pfsm (month): 2.7598
LM454	GSM677334	RNA	Homo sapiens	egfr mutation: WT	kras mutation: Mutant	egfr index: 2.38	disease: non small cell lung cancer	kras_mut_iw: Yes	kras_mut_codon: 12	kras_mut_type: GGT12GTT	base_change: G to T	transition_transversion: Transversion	type_kras_aa_change: VAL	glyc_replaced_by_c_d_v_a: V	aa_change_cys_vs_other: Other
LM456	GSM677335	RNA	Homo sapiens	egfr mutation: WT	kras mutation: Mutant	egfr index: -0.89	histology-iw revised: Adenocarcinoma	egfr-iw type: No	kras-iw mutation (yes/no): Yes	codon kras mut: 12	type of kras mut: GGT12GTT	base change: G to T	transition/transversion: Transversion	type kras aa change: VAL	glyc replaced by c, d, v and a: V	aa change cys vs. other: Other	gender: Male	race: White	stage_at_diagnosis: IV	prior_tx_for_mets: 4	smoking_status: Former	biopsy site (grouped): 1: Lung	treatment: sorafenib	markergroup: 2	8-week disease control (1=yes, 0=no): 1	randomization_date: 2009-05-27	date_of_progression: 14-Sep-09	pfsc (1=progressed; 0=not progressed): 1	pfsm (month): 3.614
LM457	GSM677336	RNA	Homo sapiens	egfr mutation: WT	kras mutation: Mutant	egfr index: -0.59	histology-iw revised: Adenocarcinoma	egfr-iw type: No	kras-iw mutation (yes/no): Yes	codon kras mut: 12	type of kras mut: GGT12AGT	base change: G to A	transition/transversion: Transition	type kras aa change: SER	glyc replaced by c, d, v and a: Other	aa change cys vs. other: Other	gender: Female	race: White	stage_at_diagnosis: IV	prior_tx_for_mets: 2	smoking_status: Former	biopsy site (grouped): 1: Lung	treatment: sorafenib	markergroup: 2	8-week disease control (1=yes, 0=no): 1	randomization_date: 2009-06-05	date_of_progression: 21-Sep-09	pfsc (1=progressed; 0=not progressed): 1	pfsm (month): 3.5483
LM480	GSM677337	RNA	Homo sapiens	egfr mutation: WT	kras mutation: Mutant	egfr index: -1.77	histology-iw revised: Adenocarcinoma	egfr-iw type: No	kras-iw mutation (yes/no): Yes	codon kras mut: 12	type of kras mut: GGT12GAT	base change: G to A	transition/transversion: Transition	type kras aa change: ASP	glyc replaced by c, d, v and a: D	aa change cys vs. other: Other	gender: Female	race: White	stage_at_diagnosis: IV	prior_tx_for_mets: 2	smoking_status: Former	biopsy site (grouped): 8: Deep lymph nodes	treatment: sorafenib	markergroup: 2	8-week disease control (1=yes, 0=no): 0	randomization_date: 2009-10-02	date_of_progression: 27-Oct-09	pfsc (1=progressed; 0=not progressed): 1	pfsm (month): 0.8214
LM482	GSM677338	RNA	Homo sapiens	egfr mutation: WT	kras mutation: Mutant	egfr index: 1.01	histology-iw revised: Adenocarcinoma	egfr-iw type: No	kras-iw mutation (yes/no): Yes	codon kras mut: 12	type of kras mut: GGT12TGT	base change: G to T	transition/transversion: Transversion	type kras aa change: CYS	glyc replaced by c, d, v and a: C	aa change cys vs. other: CYS	gender: Male	race: White	stage_at_diagnosis: IV	prior_tx_for_mets: 4	smoking_status: Former	biopsy site (grouped): 1: Lung	treatment: sorafenib	markergroup: 2	8-week disease control (1=yes, 0=no): 0	randomization_date: 2009-10-14	date_of_progression: 17-Nov-09	pfsc (1=progressed; 0=not progressed): 1	pfsm (month): 1.117
LM123	GSM780611	RNA	Homo sapiens	egfr mutation: WT	kras mutation: WT	egfr index: 0.26	histology-iw revised: NSCLC	egfr-iw type: No	kras-iw mutation (yes/no): No	gender: Female	race: White	stage_at_diagnosis: IV	prior_tx_for_mets: 4	smoking_status: Former	biopsy site (grouped): 1: Lung	treatment: sorafenib	markergroup: 1	8-week disease control (1=yes, 0=no): 1	randomization_date: 2007-12-12	date_of_progression: 1-Apr-08	pfsc (1=progressed; 0=not progressed): 1	pfsm (month): 3.6468
LM128	GSM780612	RNA	Homo sapiens	egfr mutation: WT	kras mutation: WT	egfr index: 1.17	histology-iw revised: Adenocarcinoma	egfr-iw type: No	kras-iw mutation (yes/no): No	gender: Female	race: White	stage_at_diagnosis: IV	prior_tx_for_mets: 3	smoking_status: Never	biopsy site (grouped): 7: Shallow lymph nodes	treatment: sorafenib	markergroup: 1	8-week disease control (1=yes, 0=no): 1	randomization_date: 2008-01-11	date_of_progression: 1-May-08	pfsc (1=progressed; 0=not progressed): 1	pfsm (month): 3.6468
LM129	GSM780613	RNA	Homo sapiens	egfr mutation: WT	kras mutation: WT	egfr index: 0.87	histology-iw revised: NSCLC	egfr-iw type: No	kras-iw mutation (yes/no): No	gender: Female	race: White	stage_at_diagnosis: IV	prior_tx_for_mets: 1	smoking_status: Former	biopsy site (grouped): 1: Lung	treatment: sorafenib	markergroup: 3	8-week disease control (1=yes, 0=no): 0	randomization_date: 2008-01-31	date_of_progression: 26-Mar-08	pfsc (1=progressed; 0=not progressed): 1	pfsm (month): 1.807
LM132	GSM780614	RNA	Homo sapiens	egfr mutation: WT	kras mutation: WT	egfr index: -0.52	histology-iw revised: Adenocarcinoma	egfr-iw type: No	kras-iw mutation (yes/no): No	gender: Male	race: White	stage_at_diagnosis: IV	prior_tx_for_mets: 2	smoking_status: Former	biopsy site (grouped): 1: Lung	treatment: sorafenib	markergroup: 3	8-week disease control (1=yes, 0=no): 0	randomization_date: 2008-02-26	date_of_progression: 23-Apr-08	pfsc (1=progressed; 0=not progressed): 1	pfsm (month): 1.8727
LM219	GSM780615	RNA	Homo sapiens	egfr mutation: WT	kras mutation: WT	egfr index: -0.27	histology-iw revised: Adenocarcinoma	egfr-iw type: No	kras-iw mutation (yes/no): No	gender: Female	race: White	stage_at_diagnosis: IV	prior_tx_for_mets: 3	smoking_status: Former	biopsy site (grouped): 3: Pleura	treatment: sorafenib	markergroup: 3	8-week disease control (1=yes, 0=no): 1	randomization_date: 2008-05-02	date_of_progression: 18-Aug-08	pfsc (1=progressed; 0=not progressed): 1	pfsm (month): 3.5483
LM225	GSM780616	RNA	Homo sapiens	egfr mutation: WT	kras mutation: WT	egfr index: 0.89	histology-iw revised: NSCLC	egfr-iw type: No	kras-iw mutation (yes/no): No	gender: Male	race: White	stage_at_diagnosis: IV	prior_tx_for_mets: 2	smoking_status: Never	biopsy site (grouped): 3: Pleura	treatment: sorafenib	markergroup: 3	8-week disease control (1=yes, 0=no): 1	randomization_date: 2008-05-15	date_of_progression: 1-Oct-08	pfsc (1=progressed; 0=not progressed): 1	pfsm (month): 4.5667
LM311	GSM780617	RNA	Homo sapiens	egfr mutation: WT	kras mutation: WT	egfr index: -0.96	histology-iw revised: Adenocarcinoma	egfr-iw type: No	kras-iw mutation (yes/no): No	gender: Female	race: BlackOrAfricanAmerican	stage_at_diagnosis: IIIB	prior_tx_for_mets: 1	smoking_status: Former	biopsy site (grouped): 5: Adrenal	treatment: sorafenib	markergroup: 1	8-week disease control (1=yes, 0=no): 0	randomization_date: 2008-09-17	date_of_progression: 11-Nov-08	pfsc (1=progressed; 0=not progressed): 1	pfsm (month): 1.807
LM313	GSM780618	RNA	Homo sapiens	egfr mutation: WT	kras mutation: WT	egfr index: 0.89	histology-iw revised: Adenocarcinoma	egfr-iw type: No	kras-iw mutation (yes/no): No	gender: Female	race: White	stage_at_diagnosis: IV	prior_tx_for_mets: 1	smoking_status: Former	biopsy site (grouped): 6: Bone/soft tissue component	treatment: sorafenib	markergroup: 3	8-week disease control (1=yes, 0=no): 1	randomization_date: 2008-09-23	date_of_progression: 7-Dec-08	pfsc (1=progressed; 0=not progressed): 1	pfsm (month): 2.4641
LM314	GSM780619	RNA	Homo sapiens	egfr mutation: WT	kras mutation: WT	egfr index: -0.28	histology-iw revised: Adenocarcinoma	egfr-iw type: No	kras-iw mutation (yes/no): No	gender: Female	race: BlackOrAfricanAmerican	stage_at_diagnosis: IIIB	prior_tx_for_mets: 1	smoking_status: Former	biopsy site (grouped): 4: Liver	treatment: sorafenib	markergroup: 3	8-week disease control (1=yes, 0=no): 0	randomization_date: 2008-10-02	date_of_progression: 24-Nov-08	pfsc (1=progressed; 0=not progressed): 1	pfsm (month): 1.7413
LM315	GSM780620	RNA	Homo sapiens	egfr mutation: WT	kras mutation: WT	egfr index: -0.09	histology-iw revised: Adenocarcinoma	egfr-iw type: No	kras-iw mutation (yes/no): No	gender: Male	race: White	stage_at_diagnosis: IV	prior_tx_for_mets: 2	smoking_status: Former	biopsy site (grouped): 7: Shallow lymph nodes	treatment: sorafenib	markergroup: 3	8-week disease control (1=yes, 0=no): 1	randomization_date: 2008-10-07	date_of_progression: 1-Dec-08	pfsc (1=progressed; 0=not progressed): 1	pfsm (month): 1.807
LM316	GSM780621	RNA	Homo sapiens	egfr mutation: WT	kras mutation: WT	egfr index: 0.97	histology-iw revised: NSCLC	egfr-iw type: No	kras-iw mutation (yes/no): No	gender: Male	race: White	stage_at_diagnosis: IV	prior_tx_for_mets: 3	smoking_status: Former	biopsy site (grouped): 1: Lung	treatment: sorafenib	markergroup: 3	8-week disease control (1=yes, 0=no): 1	randomization_date: 2008-10-30	date_of_progression: 16-Jan-09	pfsc (1=progressed; 0=not progressed): 1	pfsm (month): 2.5626
LM319	GSM780622	RNA	Homo sapiens	egfr mutation: WT	kras mutation: WT	egfr index: 0.84	histology-iw revised: Adenocarcinoma	egfr-iw type: No	kras-iw mutation (yes/no): No	gender: Male	race: White	stage_at_diagnosis: IIIB	prior_tx_for_mets: 3	smoking_status: Former	biopsy site (grouped): 1: Lung	treatment: sorafenib	markergroup: 3	8-week disease control (1=yes, 0=no): 1	randomization_date: 2008-12-02	date_of_progression: 19-May-09	pfsc (1=progressed; 0=not progressed): 1	pfsm (month): 5.5195
LM322	GSM780623	RNA	Homo sapiens	egfr mutation: WT	kras mutation: WT	egfr index: -0.31	histology-iw revised: Squamous Cell Carcinoma	egfr-iw type: No	kras-iw mutation (yes/no): No	gender: Male	race: White	stage_at_diagnosis: IIIA	prior_tx_for_mets: 2	smoking_status: Former	biopsy site (grouped): 7: Shallow lymph nodes	treatment: sorafenib	markergroup: 3	8-week disease control (1=yes, 0=no): 1	randomization_date: 2008-12-09	pfsc (1=progressed; 0=not progressed): 0	pfsm (month): 2.7926
LM326	GSM780624	RNA	Homo sapiens	egfr mutation: WT	kras mutation: WT	egfr index: -0.52	histology-iw revised: Adenosquamous	egfr-iw type: No	kras-iw mutation (yes/no): No	gender: Female	race: White	stage_at_diagnosis: IIIB	prior_tx_for_mets: 2	smoking_status: Former	biopsy site (grouped): 5: Adrenal	treatment: sorafenib	markergroup: 3	8-week disease control (1=yes, 0=no): 1	randomization_date: 2008-12-22	date_of_progression: 15-Jul-09	pfsc (1=progressed; 0=not progressed): 1	pfsm (month): 6.7351
LM419	GSM780625	RNA	Homo sapiens	egfr mutation: WT	kras mutation: WT	egfr index: -1.33	histology-iw revised: Adenocarcinoma	egfr-iw type: No	kras-iw mutation (yes/no): No	gender: Male	race: White	stage_at_diagnosis: IV	prior_tx_for_mets: 2	smoking_status: Former	biopsy site (grouped): 1: Lung	treatment: sorafenib	markergroup: 3	8-week disease control (1=yes, 0=no): 0	randomization_date: 2009-01-08	date_of_progression: 21-Jan-09	pfsc (1=progressed; 0=not progressed): 1	pfsm (month): 0.4271
LM422	GSM780626	RNA	Homo sapiens	egfr mutation: WT	kras mutation: WT	egfr index: 1.22	histology-iw revised: Adenocarcinoma	egfr-iw type: No	kras-iw mutation (yes/no): No	gender: Female	race: White	stage_at_diagnosis: IIIB	prior_tx_for_mets: 3	smoking_status: Former	biopsy site (grouped): 7: Shallow lymph nodes	treatment: sorafenib	markergroup: 3	8-week disease control (1=yes, 0=no): 1	randomization_date: 2009-01-21	date_of_progression: 19-May-09	pfsc (1=progressed; 0=not progressed): 1	pfsm (month): 3.8768
LM424	GSM780627	RNA	Homo sapiens	egfr mutation: WT	kras mutation: WT	egfr index: 0.92	histology-iw revised: Squamous Cell Carcinoma	egfr-iw type: No	kras-iw mutation (yes/no): No	gender: Male	race: White	stage_at_diagnosis: IV	prior_tx_for_mets: 3	smoking_status: Former	biopsy site (grouped): 1: Lung	treatment: sorafenib	markergroup: 3	8-week disease control (1=yes, 0=no): 0	randomization_date: 2009-02-04	date_of_progression: 9-Mar-09	pfsc (1=progressed; 0=not progressed): 1	pfsm (month): 1.0842
LM441	GSM780628	RNA	Homo sapiens	egfr mutation: WT	kras mutation: WT	egfr index: 1.1	histology-iw revised: Adenocarcinoma	egfr-iw type: No	kras-iw mutation (yes/no): No	gender: Female	race: White	stage_at_diagnosis: IV	prior_tx_for_mets: 3	smoking_status: Never	biopsy site (grouped): 1: Lung	treatment: sorafenib	markergroup: 3	8-week disease control (1=yes, 0=no): 1	randomization_date: 2009-04-13	date_of_progression: 5-Apr-10	pfsc (1=progressed; 0=not progressed): 1	pfsm (month): 11.729
LM444	GSM780629	RNA	Homo sapiens	egfr mutation: WT	kras mutation: WT	egfr index: -0.02	histology-iw revised: Squamous Cell Carcinoma	egfr-iw type: No	kras-iw mutation (yes/no): No	gender: Female	race: White	stage_at_diagnosis: IB	prior_tx_for_mets: 0	smoking_status: Former	biopsy site (grouped): 5: Adrenal	treatment: sorafenib	markergroup: 3	8-week disease control (1=yes, 0=no): 0	randomization_date: 2009-04-29	date_of_progression: 1-Jun-09	pfsc (1=progressed; 0=not progressed): 1	pfsm (month): 1.0842
LM446	GSM780630	RNA	Homo sapiens	egfr mutation: WT	kras mutation: WT	egfr index: -0.24	histology-iw revised: NSCLC	egfr-iw type: No	kras-iw mutation (yes/no): No	gender: Male	race: White	stage_at_diagnosis: IV	prior_tx_for_mets: 2	smoking_status: Former	biopsy site (grouped): 9: Dermal/subcutaneous/muscle	treatment: sorafenib	markergroup: 3	8-week disease control (1=yes, 0=no): 0	randomization_date: 2009-04-30	date_of_progression: 18-Jun-09	pfsc (1=progressed; 0=not progressed): 1	pfsm (month): 1.6099
LM449	GSM780631	RNA	Homo sapiens	egfr mutation: WT	kras mutation: WT	egfr index: 1.24	histology-iw revised: Adenocarcinoma	egfr-iw type: No	kras-iw mutation (yes/no): No	gender: Male	race: White	stage_at_diagnosis: IV	prior_tx_for_mets: 2	smoking_status: Never	biopsy site (grouped): 1: Lung	treatment: sorafenib	markergroup: 3	8-week disease control (1=yes, 0=no): 1	randomization_date: 2009-05-14	date_of_progression: 29-Sep-09	pfsc (1=progressed; 0=not progressed): 1	pfsm (month): 4.5339
LM451	GSM780632	RNA	Homo sapiens	egfr mutation: WT	kras mutation: WT	egfr index: 0	histology-iw revised: Adenocarcinoma	egfr-iw type: No	kras-iw mutation (yes/no): No	gender: Male	race: White	stage_at_diagnosis: IIB	prior_tx_for_mets: 2	smoking_status: Former	biopsy site (grouped): 1: Lung	treatment: sorafenib	markergroup: 3	8-week disease control (1=yes, 0=no): 0	randomization_date: 2009-05-12	date_of_progression: 30-Jun-09	pfsc (1=progressed; 0=not progressed): 1	pfsm (month): 1.6099
LM453	GSM780633	RNA	Homo sapiens	egfr mutation: WT	kras mutation: WT	egfr index: 0.31	histology-iw revised: NSCLC	egfr-iw type: No	kras-iw mutation (yes/no): No	gender: Female	race: Asian	stage_at_diagnosis: IV	prior_tx_for_mets: 4	smoking_status: Never	biopsy site (grouped): 1: Lung	treatment: sorafenib	markergroup: 3	8-week disease control (1=yes, 0=no): 1	randomization_date: 2009-05-18	date_of_progression: 17-Nov-09	pfsc (1=progressed; 0=not progressed): 1	pfsm (month): 6.0123
LM455	GSM780634	RNA	Homo sapiens	egfr mutation: WT	kras mutation: WT	egfr index: 1.1	histology-iw revised: Adenocarcinoma	egfr-iw type: No	kras-iw mutation (yes/no): No	gender: Female	race: White	stage_at_diagnosis: IV	prior_tx_for_mets: 3	smoking_status: Former	biopsy site (grouped): 9: Dermal/subcutaneous/muscle	treatment: sorafenib	markergroup: 1	8-week disease control (1=yes, 0=no): 1	randomization_date: 2009-05-21	date_of_progression: 16-Jul-09	pfsc (1=progressed; 0=not progressed): 1	pfsm (month): 1.8398
LM471	GSM780635	RNA	Homo sapiens	egfr mutation: WT	kras mutation: WT	egfr index: 0.63	histology-iw revised: NSCLC	egfr-iw type: No	kras-iw mutation (yes/no): No	gender: Male	race: White	stage_at_diagnosis: IV	prior_tx_for_mets: 3	smoking_status: Former	biopsy site (grouped): 4: Liver	treatment: sorafenib	markergroup: 3	8-week disease control (1=yes, 0=no): 1	randomization_date: 2009-08-13	pfsc (1=progressed; 0=not progressed): 0	pfsm (month): 8.7392
LM473	GSM780636	RNA	Homo sapiens	egfr mutation: WT	kras mutation: WT	egfr index: 1.26	histology-iw revised: Adenocarcinoma	egfr-iw type: No	kras-iw mutation (yes/no): No	gender: Male	race: White	stage_at_diagnosis: IV	prior_tx_for_mets: 1	smoking_status: Never	biopsy site (grouped): 1: Lung	treatment: sorafenib	markergroup: 3	8-week disease control (1=yes, 0=no): 1	randomization_date: 2009-10-07	date_of_progression: 25-Jan-10	pfsc (1=progressed; 0=not progressed): 1	pfsm (month): 3.614
LM475	GSM780637	RNA	Homo sapiens	egfr mutation: WT	kras mutation: WT	egfr index: 0.81	histology-iw revised: Adenocarcinoma	egfr-iw type: No	kras-iw mutation (yes/no): No	gender: Female	race: White	stage_at_diagnosis: IV	prior_tx_for_mets: 3	smoking_status: Former	biopsy site (grouped): 4: Liver	treatment: sorafenib	markergroup: 3	8-week disease control (1=yes, 0=no): 1	randomization_date: 2009-08-26	date_of_progression: .	pfsc (1=progressed; 0=not progressed): 0	pfsm (month): 8.0493
LM483	GSM780638	RNA	Homo sapiens	egfr mutation: WT	kras mutation: WT	egfr index: 1.05	histology-iw revised: Adenocarcinoma	egfr-iw type: No	kras-iw mutation (yes/no): No	gender: Male	race: Asian	stage_at_diagnosis: IV	prior_tx_for_mets: 6	smoking_status: Former	biopsy site (grouped): 1: Lung	treatment: sorafenib	markergroup: 3	8-week disease control (1=yes, 0=no): 1	randomization_date: 2009-10-20	date_of_progression: 5-Feb-10	pfsc (1=progressed; 0=not progressed): 1	pfsm (month): 3.5483
LM484	GSM780639	RNA	Homo sapiens	egfr mutation: WT	kras mutation: WT	egfr index: -0.49	histology-iw revised: Squamous Cell Carcinoma	egfr-iw type: No	kras-iw mutation (yes/no): No	gender: Male	race: White	stage_at_diagnosis: IV	prior_tx_for_mets: 2	smoking_status: Former	biopsy site (grouped): 8: Deep lymph nodes	treatment: sorafenib	markergroup: 4	8-week disease control (1=yes, 0=no): 0	randomization_date: 2009-10-19	date_of_progression: 6-Nov-09	pfsc (1=progressed; 0=not progressed): 1	pfsm (month): 0.5914
LM486	GSM780640	RNA	Homo sapiens	egfr mutation: WT	kras mutation: WT	egfr index: 0.04	histology-iw revised: Squamous Cell Carcinoma	egfr-iw type: No	kras-iw mutation (yes/no): No	gender: Male	race: White	stage_at_diagnosis: IIB	prior_tx_for_mets: 5	smoking_status: Former	biopsy site (grouped): 4: Liver	treatment: sorafenib	markergroup: 3	8-week disease control (1=yes, 0=no): 0	randomization_date: 2009-10-28	date_of_progression: 2-Dec-09	pfsc (1=progressed; 0=not progressed): 1	pfsm (month): 1.1499
LM116	GSM789976	RNA	Homo sapiens	egfr mutation: WT	kras mutation: WT	egfr index: -0.12	treatment: erlotinib	randomization date: 2008-02-01	date of progression: 2008-03-31	progression-free survival status: 1	progression-free survival time (months): 1.9384
LM117	GSM789977	RNA	Homo sapiens	egfr mutation: WT	kras mutation: WT	egfr index: 1.53	treatment: erlotinib	randomization date: 2008-01-31	date of progression: 2008-02-25	progression-free survival status: 1	progression-free survival time (months): 0.8214
LM120	GSM789978	RNA	Homo sapiens	egfr mutation: WT	kras mutation: WT	egfr index: -0.65
LM121	GSM789979	RNA	Homo sapiens	egfr mutation: Mutant	egfr activating mutation: Unknown	egfr mutation exon: Exon 20	egfr mutation pattern: CGG803GGG	kras mutation: WT	egfr index: -0.14
LM122	GSM789980	RNA	Homo sapiens	egfr mutation: WT	kras mutation: WT	egfr index: 0.17	treatment: erlotinib	randomization date: 2007-12-12	date of progression: 2008-02-08	progression-free survival status: 1	progression-free survival time (months): 1.9055
LM125	GSM789981	RNA	Homo sapiens	egfr mutation: WT	kras mutation: WT	egfr index: -0.1
LM127	GSM789982	RNA	Homo sapiens	egfr mutation: WT	kras mutation: WT	egfr index: 1.03	treatment: erlotinib	randomization date: 2007-10-23	date of progression: 2008-04-07	progression-free survival status: 1	progression-free survival time (months): 5.4867
LM130	GSM789983	RNA	Homo sapiens	egfr mutation: WT	kras mutation: WT	egfr index: -0.33
LM133	GSM789984	RNA	Homo sapiens	egfr mutation: WT	kras mutation: WT	egfr index: -0.77	treatment: erlotinib	randomization date: 2008-02-28	date of progression: 2008-07-16	progression-free survival status: 1	progression-free survival time (months): 4.5667
LM134	GSM789985	RNA	Homo sapiens	egfr mutation: WT	kras mutation: WT	egfr index: 1.67	treatment: erlotinib	randomization date: 2008-03-04	date of progression: 2008-04-29	progression-free survival status: 1	progression-free survival time (months): 1.8398
LM135	GSM789986	RNA	Homo sapiens	egfr mutation: WT	kras mutation: WT	egfr index: 1.66
LM136	GSM789987	RNA	Homo sapiens	egfr mutation: Mutant	egfr activating mutation: Yes	egfr mutation exon: Exon 19/Exon 21	egfr mutation pattern: loss-16 TC/L858R	kras mutation: WT	egfr index: 0.35
LM137	GSM789988	RNA	Homo sapiens	egfr mutation: Mutant	egfr activating mutation: Yes	egfr mutation exon: Exon 21	egfr mutation pattern: L858R	kras mutation: WT	egfr index: 0.27
LM138	GSM789989	RNA	Homo sapiens	egfr mutation: WT	kras mutation: WT	egfr index: 1.79
LM140	GSM789990	RNA	Homo sapiens	egfr mutation: Mutant	egfr activating mutation: Unknown	egfr mutation exon: Exon 20	egfr mutation pattern: TAC813TGC	kras mutation: WT	egfr index: 2.31
LM141	GSM789991	RNA	Homo sapiens	egfr mutation: WT	kras mutation: WT	egfr index: -1.46
LM142	GSM789992	RNA	Homo sapiens	egfr mutation: Mutant	egfr activating mutation: Unknown	egfr mutation exon: Exon 21	egfr mutation pattern: AAA860ATA	kras mutation: WT	egfr index: 0.11
LM143	GSM789993	RNA	Homo sapiens	egfr mutation: WT	kras mutation: WT	egfr index: 0.22
LM216	GSM789994	RNA	Homo sapiens	egfr mutation: WT	kras mutation: WT	egfr index: 0.09	treatment: erlotinib	randomization date: 2008-04-11	date of progression: 2008-06-03	progression-free survival status: 1	progression-free survival time (months): 1.7413
LM217	GSM789995	RNA	Homo sapiens	egfr mutation: WT	kras mutation: WT	egfr index: 1.97
LM220	GSM789996	RNA	Homo sapiens	egfr mutation: WT	kras mutation: WT	egfr index: 0.37
LM221	GSM789997	RNA	Homo sapiens	egfr mutation: WT	kras mutation: WT	egfr index: 0.81
LM222	GSM789998	RNA	Homo sapiens	egfr mutation: Mutant	egfr activating mutation: Yes	concomitant t790m: Yes	egfr mutation exon: Exon 19/Exon 20	egfr mutation pattern: del746-750/ACG790ATG	kras mutation: WT	egfr index: 0.88
LM223	GSM789999	RNA	Homo sapiens	egfr mutation: WT	kras mutation: WT	egfr index: -0.95	treatment: erlotinib	randomization date: 2008-05-14	date of progression: 2008-11-01	progression-free survival status: 1	progression-free survival time (months): 5.6181
LM224	GSM790000	RNA	Homo sapiens	egfr mutation: WT	kras mutation: WT	egfr index: 0.63	treatment: erlotinib	randomization date: 2008-05-09	date of progression: 2008-06-06	progression-free survival status: 1	progression-free survival time (months): 0.9199
LM228	GSM790001	RNA	Homo sapiens	egfr mutation: WT	kras mutation: WT	egfr index: -0.85	treatment: erlotinib	randomization date: 2008-06-04	date of progression: 2008-08-05	progression-free survival status: 1	progression-free survival time (months): 2.037
LM230	GSM790002	RNA	Homo sapiens	egfr mutation: Mutant	egfr activating mutation: Yes	egfr mutation exon: Exon 19	egfr mutation pattern: del746-750	kras mutation: WT	egfr index: 0.84
LM232	GSM790003	RNA	Homo sapiens	egfr mutation: Mutant	egfr activating mutation: Yes	egfr mutation exon: Exon 19	egfr mutation pattern: del746-750	kras mutation: WT	egfr index: 2.67
LM234	GSM790004	RNA	Homo sapiens	egfr mutation: WT	kras mutation: WT	egfr index: 1.22
LM235	GSM790005	RNA	Homo sapiens	egfr mutation: Mutant	egfr activating mutation: Yes	egfr mutation exon: Exon 19/Exon 20	egfr mutation pattern: del746-750/TGC797TAC	kras mutation: WT	egfr index: 0.95
LM236	GSM790006	RNA	Homo sapiens	egfr mutation: WT	kras mutation: WT	egfr index: 1.2
LM238	GSM790007	RNA	Homo sapiens	egfr mutation: WT	kras mutation: WT	egfr index: 0.44
LM308	GSM790008	RNA	Homo sapiens	egfr mutation: WT	kras mutation: WT	egfr index: -0.15	treatment: erlotinib	randomization date: 2008-08-27	date of progression: 2008-09-03	progression-free survival status: 1	progression-free survival time (months): 0.23
LM310	GSM790009	RNA	Homo sapiens	egfr mutation: WT	kras mutation: WT	egfr index: -0.67
LM312	GSM790010	RNA	Homo sapiens	egfr mutation: Mutant	egfr activating mutation: Unknown	egfr mutation exon: Exon 20	egfr mutation pattern: ins774CAC	kras mutation: WT	egfr index: 0.99
LM318	GSM790011	RNA	Homo sapiens	egfr mutation: WT	kras mutation: WT	egfr index: 0.32
LM320	GSM790012	RNA	Homo sapiens	egfr mutation: WT	kras mutation: WT	egfr index: 0.2
LM321	GSM790013	RNA	Homo sapiens	egfr mutation: Mutant	egfr activating mutation: Unknown	egfr mutation exon: Exon 18	egfr mutation pattern: AAC700AGC/GGT721AGT	kras mutation: WT	egfr index: -1.8
LM323	GSM790014	RNA	Homo sapiens	egfr mutation: WT	kras mutation: WT	egfr index: -0.21
LM324	GSM790015	RNA	Homo sapiens	egfr mutation: WT	kras mutation: WT	egfr index: -0.18
LM418	GSM790016	RNA	Homo sapiens	egfr mutation: WT	kras mutation: WT	egfr index: 0
LM426	GSM790017	RNA	Homo sapiens	egfr mutation: WT	kras mutation: WT	egfr index: 0.22	treatment: erlotinib	randomization date: 2009-01-29	date of progression: 2009-03-25	progression-free survival status: 1	progression-free survival time (months): 1.807
LM427	GSM790018	RNA	Homo sapiens	egfr mutation: WT	kras mutation: WT	egfr index: -0.66
LM428	GSM790019	RNA	Homo sapiens	egfr mutation: WT	kras mutation: WT	egfr index: 0.63
LM430	GSM790020	RNA	Homo sapiens	egfr mutation: Mutant	egfr activating mutation: Yes	egfr mutation exon: Exon 19	egfr mutation pattern: del746-750	kras mutation: WT	egfr index: 0.83
LM434	GSM790021	RNA	Homo sapiens	egfr mutation: WT	kras mutation: WT	egfr index: 0.26
LM435	GSM790022	RNA	Homo sapiens	egfr mutation: WT	kras mutation: WT	egfr index: -0.5	treatment: erlotinib	randomization date: 2009-03-25	date of progression: 2009-06-15	progression-free survival status: 1	progression-free survival time (months): 2.694
LM436	GSM790023	RNA	Homo sapiens	egfr mutation: WT	kras mutation: WT	egfr index: -1.6	treatment: erlotinib	randomization date: 2009-03-24	date of progression: 2009-04-05	progression-free survival status: 1	progression-free survival time (months): 0.3943
LM437	GSM790024	RNA	Homo sapiens	egfr mutation: Mutant	egfr activating mutation: Yes	concomitant t790m: Yes	egfr mutation exon: Exon 19/Exon 20	egfr mutation pattern: del746-751/ACG790ATG	kras mutation: WT	egfr index: -0.28
LM439	GSM790025	RNA	Homo sapiens	egfr mutation: Mutant	egfr activating mutation: Yes	concomitant t790m: Yes	egfr mutation exon: Exon 19/Exon 20	egfr mutation pattern: del746-750/ACG790ATG	kras mutation: WT	egfr index: 1.42
LM440	GSM790026	RNA	Homo sapiens	egfr mutation: WT	kras mutation: WT	egfr index: -0.56
LM442	GSM790027	RNA	Homo sapiens	egfr mutation: WT	kras mutation: WT	egfr index: 0.62
LM445	GSM790028	RNA	Homo sapiens	egfr mutation: WT	kras mutation: WT	egfr index: -0.32	treatment: erlotinib	randomization date: 2009-05-05	date of progression: 2009-10-22	progression-free survival status: 1	progression-free survival time (months): 5.5852
LM447	GSM790029	RNA	Homo sapiens	egfr mutation: WT	kras mutation: WT	egfr index: 1.64
LM448	GSM790030	RNA	Homo sapiens	egfr mutation: WT	kras mutation: Mutant	egfr index: 0.33
LM452	GSM790031	RNA	Homo sapiens	egfr mutation: WT	kras mutation: WT	egfr index: 1.17
LM458	GSM790032	RNA	Homo sapiens	egfr mutation: WT	kras mutation: WT	egfr index: -0.5	treatment: erlotinib	randomization date: 2009-02-27	date of progression: 2009-03-27	progression-free survival status: 1	progression-free survival time (months): 0.9199
LM459	GSM790033	RNA	Homo sapiens	egfr mutation: WT	kras mutation: WT	egfr index: -0.78	treatment: erlotinib	randomization date: 2008-01-31	date of progression: 2008-05-05	progression-free survival status: 1	progression-free survival time (months): 3.1211
LM460	GSM790034	RNA	Homo sapiens	egfr mutation: WT	kras mutation: WT	egfr index: -0.25	treatment: erlotinib	randomization date: 2008-01-31	date of progression: 2008-05-05	progression-free survival status: 1	progression-free survival time (months): 3.1211
LM463	GSM790035	RNA	Homo sapiens	egfr mutation: WT	kras mutation: WT	egfr index: 0.29
LM465	GSM790036	RNA	Homo sapiens	egfr mutation: Mutant	egfr activating mutation: Yes	egfr mutation exon: Exon 19	egfr mutation pattern: del746-750	kras mutation: WT	egfr index: 1.77
LM467	GSM790037	RNA	Homo sapiens	egfr mutation: WT	kras mutation: WT	egfr index: 0.86
LM468	GSM790038	RNA	Homo sapiens	egfr mutation: Mutant	egfr activating mutation: Unknown	egfr mutation exon: Exon 20	egfr mutation pattern: E20H773R	kras mutation: WT	egfr index: 1.2
LM469	GSM790039	RNA	Homo sapiens	egfr mutation: WT	kras mutation: WT	egfr index: 1.38
LM470	GSM790040	RNA	Homo sapiens	egfr mutation: WT	kras mutation: WT	egfr index: -0.56
LM472	GSM790041	RNA	Homo sapiens	egfr mutation: WT	kras mutation: WT	egfr index: 2.17	treatment: erlotinib	randomization date: 2009-08-19	date of progression: 2009-10-13	progression-free survival status: 1	progression-free survival time (months): 1.807
LM474	GSM790042	RNA	Homo sapiens	egfr mutation: WT	kras mutation: Mutant	egfr index: 0.41	treatment: erlotinib	randomization date: 2009-08-21	date of progression: 2009-10-13	progression-free survival status: 1	progression-free survival time (months): 1.7413
LM477	GSM790043	RNA	Homo sapiens	egfr mutation: Mutant	egfr activating mutation: Yes	concomitant t790m: Yes	egfr mutation exon: Exon 21/Exon 20	egfr mutation pattern: L858R/ACG790ATG	kras mutation: WT	egfr index: 0.5
LM478	GSM790044	RNA	Homo sapiens	egfr mutation: WT	kras mutation: WT	egfr index: -0.02
LM479	GSM790045	RNA	Homo sapiens	egfr mutation: WT	kras mutation: WT	egfr index: -0.14
LM481	GSM790046	RNA	Homo sapiens	egfr mutation: WT	kras mutation: WT	egfr index: 0.35	treatment: erlotinib	randomization date: 2009-10-08	date of progression: 2009-12-03	progression-free survival status: 1	progression-free survival time (months): 1.8398
LM485	GSM790047	RNA	Homo sapiens	egfr mutation: WT	kras mutation: WT	egfr index: 1.81

## Sheet: GSE43580
Series_Geo_Accession: GSE43580
Title	Sample_geo_accession	Type	Histology	Organism	Characteristics
Lung_tumor_SCC_stage_1_rep1	GSM1065725	RNA	Squamous Cell Carcinoma, stage 1	Homo sapiens	gender: male	age at excision (years): 65	ethnicity: Caucasian	clinical diagnosis patient: Squamous cell carcinoma of the lung (Status New)	bmi: 33.9100346	height (cm): 170	weight (kg): 98	smoking status: Previous Use	smoking duration (years): NA	smoking dose (cigarettes/day): 15	excision year: 2007	sample recovery type: Surgical	tissue: Lung Tumor	tnm stage: T2N0M0	ajcc uicc stage: IB	clinical diagnosis specimen: Squamous cell carcinoma of the lung	rin: 9.64965	sbv challenge gold standard: SCC1
Lung_tumor_AC_stage_1_rep1	GSM1065726	RNA	Adenocarcinoma, stage 1	Homo sapiens	gender: male	age at excision (years): 61	ethnicity: Caucasian	clinical diagnosis patient: Hypertension (Status Ongoing), Chronic cholecystitis (Status Ongoing), Adenocarcinoma of the lung (Status New)	bmi: 27.6816609	height (cm): 170	weight (kg): 80	smoking status: Current Use	smoking duration (years): 45	smoking dose (cigarettes/day): 20	excision year: 2009	sample recovery type: Surgical	tissue: Lung Tumor	tnm stage: T1NXM0	ajcc uicc stage: IA	biosample confirmed diagnosis: Non-Small Cell Carcinoma	biosample confirmed sub-diagnosis: Adenocarcinoma	clinical diagnosis specimen: Adenocarcinoma of the lung	tumor grade: Poorly differentiated	rin: 9.4	sbv challenge gold standard: AC1
Lung_tumor_SCC_stage_2_rep1	GSM1065727	RNA	Squamous Cell Carcinoma, stage 2	Homo sapiens	gender: male	age at excision (years): 43	ethnicity: Caucasian	clinical diagnosis patient: Squamous cell carcinoma of the lung (Status New)	bmi: 26.25958475	height (cm): 169	weight (kg): 75	smoking status: Current Use	smoking duration (years): NA	smoking dose (cigarettes/day): 20	excision year: 2010	sample recovery type: Surgical	tissue: Lung Tumor	tnm stage: T2aN1M0	ajcc uicc stage: IIA	biosample confirmed diagnosis: Non-small cell carcinoma	biosample confirmed sub-diagnosis: Squamous cell carcinoma	clinical diagnosis specimen: Squamous cell carcinoma of the lung	tumor grade: Poorly differentiated	rin: 8.19	sbv challenge gold standard: SCC2
Lung_tumor_AC_stage_1_rep2	GSM1065728	RNA	Adenocarcinoma, stage 1	Homo sapiens	gender: male	age at excision (years): 44	ethnicity: Caucasian	clinical diagnosis patient: Simple chronic bronchitis (Status Ongoing), Unspecified gastritis and gastroduodenitis (Status Ongoing), Adenocarcinoma of the lung (Status New)	bmi: 25.40170132	height (cm): 184	weight (kg): 86	smoking status: Occasional Use	smoking duration (years): 15	smoking dose (cigarettes/day): 15	excision year: 2008	sample recovery type: Surgical	tissue: Lung Tumor	tnm stage: T2NXM0	ajcc uicc stage: IB	biosample confirmed diagnosis: Adenocarcinoma	clinical diagnosis specimen: Adenocarcinoma of the lung	tumor grade: Moderate to poorly differentiated	rin: 8.24	sbv challenge gold standard: AC1
Lung_tumor_SCC_stage_2_rep2	GSM1065729	RNA	Squamous Cell Carcinoma, stage 2	Homo sapiens	gender: male	age at excision (years): 60	ethnicity: Caucasian	clinical diagnosis patient: Squamous cell carcinoma of the lung (Status New)	bmi: 25.48476454	height (cm): 190	weight (kg): 92	smoking status: Current Use	smoking duration (years): 20	smoking dose (cigarettes/day): 25	excision year: 2010	sample recovery type: Surgical	tissue: Lung Tumor	tnm stage: T2bN0M0	ajcc uicc stage: IIA	clinical diagnosis specimen: Squamous cell carcinoma of the lung	rin: 9.004557	sbv challenge gold standard: SCC2
Lung_tumor_SCC_stage_2_rep3	GSM1065730	RNA	Squamous Cell Carcinoma, stage 2	Homo sapiens	gender: male	age at excision (years): 58	ethnicity: Caucasian	clinical diagnosis patient: Squamous cell carcinoma of the lung (Status New)	bmi: 25.69706994	height (cm): 184	weight (kg): 87	smoking status: Previous Use	smoking duration (years): 35	smoking dose (cigarettes/day): 30	excision year: 2009	sample recovery type: Surgical	tissue: Lung Tumor	tnm stage: T2N1M0	ajcc uicc stage: IIB	clinical diagnosis specimen: Squamous cell carcinoma of the lung	rin: 9.4	sbv challenge gold standard: SCC2
Lung_tumor_SCC_stage_2_rep4	GSM1065731	RNA	Squamous Cell Carcinoma, stage 2	Homo sapiens	gender: male	age at excision (years): 67	ethnicity: Caucasian	clinical diagnosis patient: Squamous cell carcinoma, keratinizing of the lung (Status New)	bmi: 29.3877551	height (cm): 175	weight (kg): 90	smoking status: Current Use	smoking duration (years): NA	smoking dose (cigarettes/day): 20	excision year: 2010	sample recovery type: Surgical	tissue: Lung Tumor	tnm stage: T3N0M0	ajcc uicc stage: IIB	clinical diagnosis specimen: Squamous cell carcinoma, keratinizing of the lung	rin: 10	sbv challenge gold standard: SCC2
Lung_tumor_SCC_stage_2_rep5	GSM1065732	RNA	Squamous Cell Carcinoma, stage 2	Homo sapiens	gender: male	age at excision (years): 52	ethnicity: Caucasian	clinical diagnosis patient: Squamous cell carcinoma of the lung (Status New)	bmi: 28.40550436	height (cm): 178	weight (kg): 90	smoking status: Current Use	smoking duration (years): 20	smoking dose (cigarettes/day): 20	excision year: 2010	sample recovery type: Surgical	tissue: Lung Tumor	tnm stage: T2bN1M0	ajcc uicc stage: IIB	biosample confirmed diagnosis: Non-small cell carcinoma	biosample confirmed sub-diagnosis: Squamous cell carcinoma	clinical diagnosis specimen: Squamous cell carcinoma of the lung	tumor grade: Poorly differentiated	rin: 9.35	sbv challenge gold standard: SCC2
Lung_tumor_SCC_stage_2_rep6	GSM1065733	RNA	Squamous Cell Carcinoma, stage 2	Homo sapiens	gender: male	age at excision (years): 43	ethnicity: Caucasian	clinical diagnosis patient: Squamous cell carcinoma, keratinizing of the lung (Status New)	bmi: 22.85714286	height (cm): 175	weight (kg): 70	smoking status: Current Use	smoking duration (years): NA	smoking dose (cigarettes/day): 20	excision year: 2009	sample recovery type: Surgical	tissue: Lung Tumor	tnm stage: T3N0M0	ajcc uicc stage: IIB	biosample confirmed diagnosis: Non-small cell carcinoma	biosample confirmed sub-diagnosis: Squamous cell carcinoma	clinical diagnosis specimen: Squamous cell carcinoma, keratinizing of the lung	tumor grade: Poorly differentiated	rin: 8.2	sbv challenge gold standard: SCC2
Lung_tumor_SCC_stage_1_rep2	GSM1065734	RNA	Squamous Cell Carcinoma, stage 1	Homo sapiens	gender: male	age at excision (years): 66	ethnicity: Caucasian	clinical diagnosis patient: Coronary artery disease (Status Ongoing), Diabetes (Status Ongoing), Gastritis (Status Ongoing), Squamous cell carcinoma of the lung (Status New)	bmi: 26.79493802	height (cm): 176	weight (kg): 83	smoking status: Previous Use	smoking duration (years): 35	smoking dose (cigarettes/day): 20	excision year: 2011	sample recovery type: Surgical	tissue: Lung Tumor	tnm stage: T2aNXM0	ajcc uicc stage: IB	biosample confirmed diagnosis: Non-small cell carcinoma	biosample confirmed sub-diagnosis: Squamous cell carcinoma	clinical diagnosis specimen: Squamous cell carcinoma of the lung	tumor grade: Moderate to poorly differentiated	rin: 9.54	sbv challenge gold standard: SCC1
Lung_tumor_AC_stage_1_rep3	GSM1065735	RNA	Adenocarcinoma, stage 1	Homo sapiens	gender: female	age at excision (years): 47	ethnicity: Caucasian	clinical diagnosis patient: Obesity (Status Ongoing), Adenocarcinoma of the lung (Status New)	bmi: 34.92767916	height (cm): 156	weight (kg): 85	smoking status: Never Used	smoking duration (years): 0	smoking dose (cigarettes/day): 0	excision year: 2009	sample recovery type: Surgical	tissue: Lung Tumor	tnm stage: T2NXM0	ajcc uicc stage: IB	biosample confirmed diagnosis: Non-Small Cell Carcinoma	biosample confirmed sub-diagnosis: Adenocarcinoma	clinical diagnosis specimen: Adenocarcinoma of the lung	tumor grade: Moderately differentiated	rin: 8.6	sbv challenge gold standard: AC1
Lung_tumor_SCC_stage_1_rep3	GSM1065736	RNA	Squamous Cell Carcinoma, stage 1	Homo sapiens	gender: male	age at excision (years): 56	ethnicity: Caucasian	clinical diagnosis patient: Chronic bronchitis (Status Ongoing), Squamous cell carcinoma of the lung (Status New)	bmi: 27.42857143	height (cm): 175	weight (kg): 84	smoking status: Never Used	smoking duration (years): 0	smoking dose (cigarettes/day): 0	excision year: 2007	sample recovery type: Surgical	tissue: Lung Tumor	tnm stage: T2NXMX	ajcc uicc stage: IB	biosample confirmed diagnosis: Non-small cell carcinoma	biosample confirmed sub-diagnosis: Squamous cell carcinoma	clinical diagnosis specimen: Squamous cell carcinoma of the lung	tumor grade: Moderate to poorly differentiated	rin: 9.21	sbv challenge gold standard: SCC1
Lung_tumor_SCC_stage_1_rep4	GSM1065737	RNA	Squamous Cell Carcinoma, stage 1	Homo sapiens	gender: male	age at excision (years): 62	ethnicity: Caucasian	clinical diagnosis patient: Duodenal ulcer (Status Ongoing), Squamous cell carcinoma of the lung (Status New)	bmi: 24.48979592	height (cm): 175	weight (kg): 75	smoking status: Current Use	smoking duration (years): 50	smoking dose (cigarettes/day): 20	excision year: 2011	sample recovery type: Surgical	tissue: Lung Tumor	tnm stage: T1bNXM0	ajcc uicc stage: IA	biosample confirmed diagnosis: Non-small cell carcinoma	biosample confirmed sub-diagnosis: Squamous cell carcinoma	clinical diagnosis specimen: Squamous cell carcinoma of the lung	tumor grade: Poorly differentiated	rin: 8.51	sbv challenge gold standard: SCC1
Lung_tumor_AC_stage_2_rep1	GSM1065738	RNA	Adenocarcinoma, stage 2	Homo sapiens	gender: male	age at excision (years): 69	ethnicity: Caucasian	clinical diagnosis patient: Cancer of the head and neck (Status ), Adenocarcinoma of the lung (Status New)	bmi: 26.57312925	height (cm): 168	weight (kg): 75	smoking status: Previous Use	smoking duration (years): 20	smoking dose (cigarettes/day): 10	excision year: 2009	sample recovery type: Surgical	tissue: Lung Tumor	tnm stage: T1N1M0	ajcc uicc stage: IIA	biosample confirmed diagnosis: Non-small cell carcinoma	biosample confirmed sub-diagnosis: Adenocarcinoma	clinical diagnosis specimen: Adenocarcinoma of the lung	tumor grade: Moderately differentiated	rin: 9.3	sbv challenge gold standard: AC2
Lung_tumor_SCC_stage_1_rep5	GSM1065739	RNA	Squamous Cell Carcinoma, stage 1	Homo sapiens	gender: male	age at excision (years): 60	ethnicity: Caucasian	clinical diagnosis patient: Essential hypertension (Status Ongoing), Simple chronic bronchitis (Status Ongoing), Squamous cell carcinoma of the lung (Status New)	bmi: 20.07774787	height (cm): 153	weight (kg): 47	smoking status: Current Use	smoking duration (years): 44	smoking dose (cigarettes/day): 15	excision year: 2008	sample recovery type: Surgical	tissue: Lung Tumor	tnm stage: T1NXM0	ajcc uicc stage: IA	biosample confirmed diagnosis: Squamous Cell Carcinoma	clinical diagnosis specimen: Squamous cell carcinoma of the lung	tumor grade: Poorly differentiated	rin: 8.8	sbv challenge gold standard: SCC1
Lung_tumor_SCC_stage_1_rep6	GSM1065740	RNA	Squamous Cell Carcinoma, stage 1	Homo sapiens	gender: male	age at excision (years): 47	ethnicity: Caucasian	clinical diagnosis patient: Squamous cell carcinoma of the lung (Status New)	bmi: 24.81632653	height (cm): 175	weight (kg): 76	smoking status: Never Used	smoking duration (years): 0	smoking dose (cigarettes/day): 0	excision year: 2009	sample recovery type: Surgical	tissue: Lung Tumor	tnm stage: T2N0M0	ajcc uicc stage: IB	biosample confirmed diagnosis: Non-Small Cell Carcinoma	biosample confirmed sub-diagnosis: Squamous Cell Carcinoma	clinical diagnosis specimen: Squamous cell carcinoma of the lung	tumor grade: Poorly differentiated	rin: 9.25	sbv challenge gold standard: SCC1
Lung_tumor_SCC_stage_2_rep7	GSM1065741	RNA	Squamous Cell Carcinoma, stage 2	Homo sapiens	gender: male	age at excision (years): 69	ethnicity: Caucasian	clinical diagnosis patient: Chronic bronchitis (Status Ongoing), Squamous cell carcinoma, large cell, non-keratinizing of the lung (Status New)	bmi: 23.88946281	height (cm): 176	weight (kg): 74	smoking status: Current Use	smoking duration (years): 20	smoking dose (cigarettes/day): 25	excision year: 2009	sample recovery type: Surgical	tissue: Lung Tumor	tnm stage: T3N0M0	ajcc uicc stage: IIB	clinical diagnosis specimen: Squamous cell carcinoma, large cell, non-keratinizing of the lung	rin: 8.881916	sbv challenge gold standard: SCC2
Lung_tumor_AC_stage_2_rep2	GSM1065742	RNA	Adenocarcinoma, stage 2	Homo sapiens	gender: female	age at excision (years): 49	ethnicity: Caucasian	clinical diagnosis patient: Hypertension (Status Ongoing), Chronic cholecystitis (Status Ongoing), Adenocarcinoma of the lung (Status New)	bmi: 24.00548697	height (cm): 162	weight (kg): 63	smoking status: Never Used	smoking duration (years): 0	smoking dose (cigarettes/day): 0	excision year: 2009	sample recovery type: Surgical	tissue: Lung Tumor	tnm stage: T2N1M0	ajcc uicc stage: IIB	biosample confirmed diagnosis: Non-Small Cell Carcinoma	biosample confirmed sub-diagnosis: Adenocarcinoma	clinical diagnosis specimen: Adenocarcinoma of the lung	tumor grade: Moderately differentiated	rin: 9.1	sbv challenge gold standard: AC2
Lung_tumor_SCC_stage_1_rep7	GSM1065743	RNA	Squamous Cell Carcinoma, stage 1	Homo sapiens	gender: male	age at excision (years): 68	ethnicity: Caucasian	clinical diagnosis patient: Unspecified gastritis and gastroduodenitis (Status Ongoing), Coronary atherosclerosis (Status Ongoing), Squamous cell carcinoma of the lung (Status New)	bmi: 24.44180209	height (cm): 174	weight (kg): 74	smoking status: Current Use	smoking duration (years): 58	smoking dose (cigarettes/day): 20	excision year: 2008	sample recovery type: Surgical	tissue: Lung Tumor	tnm stage: T1NXM0	ajcc uicc stage: IA	biosample confirmed diagnosis: Squamous Cell Carcinoma	clinical diagnosis specimen: Squamous cell carcinoma of the lung	tumor grade: Moderate to poorly differentiated	rin: 7.7	sbv challenge gold standard: SCC1
Lung_tumor_AC_stage_1_rep4	GSM1065744	RNA	Adenocarcinoma, stage 1	Homo sapiens	gender: male	age at excision (years): 65	ethnicity: White	clinical diagnosis patient: Adenocarcinoma of the lung (Status New)	bmi: 23.51020408	height (cm): 175	weight (kg): 72	smoking status: Current Use	smoking duration (years): 35	smoking dose (cigarettes/day): 20	excision year: 2009	sample recovery type: Surgical	tissue: Lung Tumor	tnm stage: T2N0M0	ajcc uicc stage: IB	biosample confirmed diagnosis: Non-small cell carcinoma	biosample confirmed sub-diagnosis: Adenocarcinoma	clinical diagnosis specimen: Adenocarcinoma of the lung	tumor grade: Moderately differentiated	rin: 9.3	sbv challenge gold standard: AC1
Lung_tumor_AC_stage_1_rep5	GSM1065745	RNA	Adenocarcinoma, stage 1	Homo sapiens	gender: male	age at excision (years): 52	ethnicity: Caucasian	clinical diagnosis patient: Gastric ulcer (Status Ongoing), Adenocarcinoma of the lung (Status New)	bmi: 18.9370029	height (cm): 178	weight (kg): 60	smoking status: Current Use	smoking duration (years): NA	smoking dose (cigarettes/day): 20	excision year: 2008	sample recovery type: Surgical	tissue: Lung Tumor	tnm stage: T2N0MX	ajcc uicc stage: IB	clinical diagnosis specimen: Adenocarcinoma of the lung	rin: 9.7	sbv challenge gold standard: AC1
Lung_tumor_SCC_stage_2_rep8	GSM1065746	RNA	Squamous Cell Carcinoma, stage 2	Homo sapiens	gender: male	age at excision (years): 67	ethnicity: Caucasian	clinical diagnosis patient: Squamous cell carcinoma of the lung (Status New)	bmi: 27.04164413	height (cm): 172	weight (kg): 80	smoking status: Previous Use	smoking duration (years): NA	smoking dose (cigarettes/day): 40	excision year: 2011	sample recovery type: Surgical	tissue: Lung Tumor	tnm stage: T3N0M0	ajcc uicc stage: IIB	biosample confirmed diagnosis: Non-small cell carcinoma	biosample confirmed sub-diagnosis: Squamous cell carcinoma	clinical diagnosis specimen: Squamous cell carcinoma of the lung	tumor grade: Moderate to poorly differentiated	rin: 8.39	sbv challenge gold standard: SCC2
Lung_tumor_AC_stage_2_rep3	GSM1065747	RNA	Adenocarcinoma, stage 2	Homo sapiens	gender: male	age at excision (years): 70	ethnicity: Caucasian	clinical diagnosis patient: Adenocarcinoma of the lung (Status New)	bmi: 29.7210791	height (cm): 162	weight (kg): 78	smoking status: Previous Use	smoking duration (years): NA	smoking dose (cigarettes/day): 20	excision year: 2006	sample recovery type: Surgical	tissue: Lung Tumor	tnm stage: T2N1M0	ajcc uicc stage: IIB	clinical diagnosis specimen: Adenocarcinoma of the lung	rin: 9.011824	sbv challenge gold standard: AC2
Lung_tumor_SCC_stage_2_rep9	GSM1065748	RNA	Squamous Cell Carcinoma, stage 2	Homo sapiens	gender: male	age at excision (years): 60	ethnicity: Caucasian	clinical diagnosis patient: Unspecified gastritis and gastroduodenitis (Status Ongoing), Squamous cell carcinoma of the lung (Status New)	bmi: 20.07960128	height (cm): 167	weight (kg): 56	smoking status: Current Use	smoking duration (years): 48	smoking dose (cigarettes/day): 25	excision year: 2008	sample recovery type: Surgical	tissue: Lung Tumor	tnm stage: T2N1M0	ajcc uicc stage: IIB	biosample confirmed diagnosis: Squamous Cell Carcinoma	clinical diagnosis specimen: Squamous cell carcinoma of the lung	tumor grade: Moderately differentiated	rin: 8.94	sbv challenge gold standard: SCC2
Lung_tumor_SCC_stage_2_rep10	GSM1065749	RNA	Squamous Cell Carcinoma, stage 2	Homo sapiens	gender: male	age at excision (years): 46	ethnicity: Caucasian	clinical diagnosis patient: Squamous cell carcinoma of the lung (Status New)	bmi: 27.47252747	height (cm): 182	weight (kg): 91	smoking status: Current Use	smoking duration (years): NA	smoking dose (cigarettes/day): NA	excision year: 2008	sample recovery type: Surgical	tissue: Lung Tumor	tnm stage: T2N1M0	ajcc uicc stage: IIB	clinical diagnosis specimen: Squamous cell carcinoma of the lung	rin: 7.881437	sbv challenge gold standard: SCC2
Lung_tumor_SCC_stage_2_rep11	GSM1065750	RNA	Squamous Cell Carcinoma, stage 2	Homo sapiens	gender: male	age at excision (years): 52	ethnicity: Caucasian	clinical diagnosis patient: Squamous cell carcinoma of the lung (Status New)	bmi: 23.32341806	height (cm): 172	weight (kg): 69	smoking status: Current Use	smoking duration (years): NA	smoking dose (cigarettes/day): 20	excision year: 2010	sample recovery type: Surgical	tissue: Lung Tumor	tnm stage: T3N0M0	ajcc uicc stage: IIB	biosample confirmed diagnosis: Non-small cell carcinoma	biosample confirmed sub-diagnosis: Squamous cell carcinoma	clinical diagnosis specimen: Squamous cell carcinoma of the lung	tumor grade: Moderate to poorly differentiated	rin: 9.65	sbv challenge gold standard: SCC2
Lung_tumor_AC_stage_1_rep6	GSM1065751	RNA	Adenocarcinoma, stage 1	Homo sapiens	gender: female	age at excision (years): 66	ethnicity: Caucasian	clinical diagnosis patient: Hypertension (Status Ongoing), Nodular goiter (Status Ongoing), Bronchiolo-alveolar adenocarcinoma of the lung (Status New)	bmi: 0	height (cm): 0	weight (kg): 0	smoking status: Never Used	smoking duration (years): 0	smoking dose (cigarettes/day): 0	excision year: 2007	sample recovery type: Surgical	tissue: Lung Tumor	tnm stage: T2N0M0	ajcc uicc stage: IB	biosample confirmed diagnosis: Non-Small Cell Carcinoma	biosample confirmed sub-diagnosis: Adenocarcinoma	clinical diagnosis specimen: Bronchiolo-alveolar adenocarcinoma of the lung	tumor grade: Well differentiated	rin: 9.33	sbv challenge gold standard: AC1
Lung_tumor_AC_stage_2_rep4	GSM1065752	RNA	Adenocarcinoma, stage 2	Homo sapiens	gender: male	age at excision (years): 63	ethnicity: Caucasian	clinical diagnosis patient: Adenocarcinoma of the lung (Status New)	bmi: 27.10204082	height (cm): 175	weight (kg): 83	smoking status: Current Use	smoking duration (years): 40	smoking dose (cigarettes/day): 20	excision year: 2009	sample recovery type: Surgical	tissue: Lung Tumor	tnm stage: T2N1M0	ajcc uicc stage: IIB	biosample confirmed diagnosis: Non-small cell carcinoma	biosample confirmed sub-diagnosis: Adenocarcinoma	clinical diagnosis specimen: Adenocarcinoma of the lung	tumor grade: Moderate to poorly differentiated	rin: 9.8	sbv challenge gold standard: AC2
Lung_tumor_AC_stage_1_rep7	GSM1065753	RNA	Adenocarcinoma, stage 1	Homo sapiens	gender: male	age at excision (years): 57	ethnicity: Caucasian	clinical diagnosis patient: Chronic bronchitis (Status Ongoing), Adenocarcinoma of the lung (Status New)	bmi: 26.0261749	height (cm): 164	weight (kg): 70	smoking status: Current Use	smoking duration (years): 30	smoking dose (cigarettes/day): 20	excision year: 2009	sample recovery type: Surgical	tissue: Lung Tumor	tnm stage: T1NXM0	ajcc uicc stage: IA	biosample confirmed diagnosis: Non-Small Cell Carcinoma	biosample confirmed sub-diagnosis: Adenocarcinoma	clinical diagnosis specimen: Adenocarcinoma of the lung	tumor grade: Moderately differentiated	rin: 8.8	sbv challenge gold standard: AC1
Lung_tumor_AC_stage_1_rep8	GSM1065754	RNA	Adenocarcinoma, stage 1	Homo sapiens	gender: female	age at excision (years): 56	ethnicity: Caucasian	clinical diagnosis patient: Lesion on the right lung (Status New), Chronic obstructive pulmonary disease (Status Ongoing), Gastroesophageal reflux disease (Status Ongoing), Cancer of the colon (Status Past), Cancer of the colon (Status Past), Papillary adenocarcinoma of the right lower lung lobe (Status New)	bmi: 22.14532872	height (cm): 170	weight (kg): 64	smoking status: Current Use	smoking duration (years): 36	smoking dose (cigarettes/day): 60	excision year: 2009	sample recovery type: Surgical	tissue: Lung Tumor	tnm stage: T1N0M0	ajcc uicc stage: IA	biosample confirmed diagnosis: Non-Small Cell Carcinoma	biosample confirmed sub-diagnosis: Adenocarcinoma	clinical diagnosis specimen: Papillary adenocarcinoma of the right lower lung lobe	tumor grade: Well differentiated	rin: 9	sbv challenge gold standard: AC1
Lung_tumor_SCC_stage_2_rep12	GSM1065755	RNA	Squamous Cell Carcinoma, stage 2	Homo sapiens	gender: female	age at excision (years): 39	ethnicity: Caucasian	clinical diagnosis patient: Squamous cell carcinoma of the lung (Status New)	bmi: 17.63085399	height (cm): 165	weight (kg): 48	smoking status: Never Used	smoking duration (years): 0	smoking dose (cigarettes/day): 0	excision year: 2007	sample recovery type: Surgical	tissue: Lung Tumor	tnm stage: T3NXMX	ajcc uicc stage: IIB	clinical diagnosis specimen: Squamous cell carcinoma of the lung	rin: 9.599208	sbv challenge gold standard: SCC2
Lung_tumor_SCC_stage_1_rep8	GSM1065756	RNA	Squamous Cell Carcinoma, stage 1	Homo sapiens	gender: male	age at excision (years): 63	ethnicity: Caucasian	clinical diagnosis patient: Squamous cell carcinoma of the lung (Status New)	bmi: 25.34435262	height (cm): 165	weight (kg): 69	smoking status: Current Use	smoking duration (years): NA	smoking dose (cigarettes/day): 20	excision year: 2011	sample recovery type: Surgical	tissue: Lung Tumor	tnm stage: T2aN0M0	ajcc uicc stage: IB	biosample confirmed diagnosis: Non-small cell carcinoma	biosample confirmed sub-diagnosis: Squamous cell carcinoma	clinical diagnosis specimen: Squamous cell carcinoma of the lung	tumor grade: Moderately differentiated	rin: 8.09	sbv challenge gold standard: SCC1
Lung_tumor_AC_stage_2_rep5	GSM1065757	RNA	Adenocarcinoma, stage 2	Homo sapiens	gender: male	age at excision (years): 68	ethnicity: Asian/Pacific Islander	clinical diagnosis patient: Adenocarcinoma of the lung (Status New)	bmi: 19.47340663	height (cm): 157	weight (kg): 48	smoking status: Previous Use	smoking duration (years): 40	smoking dose (cigarettes/day): 15	excision year: 2010	sample recovery type: Surgical	tissue: Lung Tumor	tnm stage: T2bN0M0	ajcc uicc stage: IIA	biosample confirmed diagnosis: Non-small cell carcinoma	biosample confirmed sub-diagnosis: Adenocarcinoma	clinical diagnosis specimen: Adenocarcinoma of the lung	tumor grade: Moderately differentiated	rin: 7.81	sbv challenge gold standard: AC2
Lung_tumor_SCC_stage_1_rep9	GSM1065758	RNA	Squamous Cell Carcinoma, stage 1	Homo sapiens	gender: male	age at excision (years): 55	ethnicity: Caucasian	clinical diagnosis patient: Obesity (Status Ongoing), Chronic bronchitis (Status Ongoing), Squamous cell carcinoma of the lung (Status New)	bmi: 39.46352484	height (cm): 187	weight (kg): 138	smoking status: Current Use	smoking duration (years): 35	smoking dose (cigarettes/day): 20	excision year: 2008	sample recovery type: Surgical	tissue: Lung Tumor	tnm stage: T1bNXM0	ajcc uicc stage: IA	biosample confirmed diagnosis: Non-small Cell Carcinoma	biosample confirmed sub-diagnosis: Squamous Cell Carcinoma	clinical diagnosis specimen: Squamous cell carcinoma of the lung	tumor grade: Moderately differentiated	rin: 8.6	sbv challenge gold standard: SCC1
Lung_tumor_AC_stage_1_rep9	GSM1065759	RNA	Adenocarcinoma, stage 1	Homo sapiens	gender: male	age at excision (years): 71	ethnicity: Caucasian	clinical diagnosis patient: Adenocarcinoma of the lung (Status New)	bmi: 0	height (cm): 0	weight (kg): 0	smoking dose (cigarettes/day): NA	excision year: 2006	sample recovery type: Surgical	tissue: Lung Tumor	tnm stage: T1NXMX	ajcc uicc stage: IA	clinical diagnosis specimen: Adenocarcinoma of the lung	rin: 7.67513	sbv challenge gold standard: AC1
Lung_tumor_SCC_stage_2_rep13	GSM1065760	RNA	Squamous Cell Carcinoma, stage 2	Homo sapiens	gender: male	age at excision (years): 55	ethnicity: Caucasian	clinical diagnosis patient: Malignant neoplasm of the lung (Status New)	bmi: 31.37798917	height (cm): 174	weight (kg): 95	smoking status: Previous Use	smoking duration (years): >20	smoking dose (cigarettes/day): 20	excision year: 2010	sample recovery type: Surgical	tissue: Lung Tumor	tnm stage: T2aN1M0	ajcc uicc stage: IIA	biosample confirmed diagnosis: Non-small cell carcinoma	biosample confirmed sub-diagnosis: Squamous cell carcinoma	clinical diagnosis specimen: Malignant neoplasm of the lung	tumor grade: Poorly differentiated	rin: 9.21	sbv challenge gold standard: SCC2
Lung_tumor_AC_stage_1_rep10	GSM1065761	RNA	Adenocarcinoma, stage 1	Homo sapiens	gender: male	age at excision (years): 54	ethnicity: Caucasian	clinical diagnosis patient: Obesity (Status Ongoing), Clear cell adenocarcinoma of the lung (Status New)	bmi: 35.01277966	height (cm): 169	weight (kg): 100	smoking status: Current Use	smoking duration (years): 2	smoking dose (cigarettes/day): 24	excision year: 2009	sample recovery type: Surgical	tissue: Lung Tumor	tnm stage: T2N0M0	ajcc uicc stage: IB	biosample confirmed diagnosis: Clear cell adenocarcinoma	clinical diagnosis specimen: Clear cell adenocarcinoma of the lung	tumor grade: Well differentiated	rin: 9.5	sbv challenge gold standard: AC1
Lung_tumor_AC_stage_1_rep11	GSM1065762	RNA	Adenocarcinoma, stage 1	Homo sapiens	gender: male	age at excision (years): 72	ethnicity: Caucasian	clinical diagnosis patient: Chronic bronchitis (Status Ongoing), Hypertension (Status Ongoing), Adenocarcinoma of the lung (Status New)	bmi: 23.87511478	height (cm): 165	weight (kg): 65	smoking status: Current Use	smoking duration (years): 35	smoking dose (cigarettes/day): 15	excision year: 2009	sample recovery type: Surgical	tissue: Lung Tumor	tnm stage: T2N0M0	ajcc uicc stage: IB	biosample confirmed diagnosis: Adenocarcinoma	clinical diagnosis specimen: Adenocarcinoma of the lung	tumor grade: Poorly differentiated	rin: 8.04	sbv challenge gold standard: AC1
Lung_tumor_AC_stage_2_rep6	GSM1065763	RNA	Adenocarcinoma, stage 2	Homo sapiens	gender: male	age at excision (years): 74	ethnicity: Caucasian	clinical diagnosis patient: Adenocarcinoma of the lung (Status New)	bmi: 23.32341806	height (cm): 172	weight (kg): 69	smoking status: Current Use	smoking duration (years): NA	smoking dose (cigarettes/day): 20	excision year: 2010	sample recovery type: Surgical	tissue: Lung Tumor	tnm stage: T3N0M0	ajcc uicc stage: IIB	biosample confirmed diagnosis: Non-small cell carcinoma	biosample confirmed sub-diagnosis: Adenocarcinoma	clinical diagnosis specimen: Adenocarcinoma of the lung	tumor grade: Poorly differentiated	rin: 8.58	sbv challenge gold standard: AC2
Lung_tumor_SCC_stage_2_rep14	GSM1065764	RNA	Squamous Cell Carcinoma, stage 2	Homo sapiens	gender: male	age at excision (years): 59	ethnicity: Caucasian	clinical diagnosis patient: Squamous cell carcinoma, keratinizing of the lung (Status New)	bmi: 26.47210744	height (cm): 176	weight (kg): 82	smoking status: Never Used	smoking duration (years): 0	smoking dose (cigarettes/day): 0	excision year: 2010	sample recovery type: Surgical	tissue: Lung Tumor	tnm stage: T2bN0M0	ajcc uicc stage: IIA	clinical diagnosis specimen: Squamous cell carcinoma, keratinizing of the lung	rin: 8.462233	sbv challenge gold standard: SCC2
Lung_tumor_AC_stage_2_rep7	GSM1065765	RNA	Adenocarcinoma, stage 2	Homo sapiens	gender: female	age at excision (years): 73	ethnicity: Caucasian	clinical diagnosis patient: Lesion on the left lung (Status New), Stomach ulcer (Status Past), Sinus problems (Status Ongoing), Psoriasis (Status Ongoing), Chronic obstructive pulmonary disease (Status New), Glaucoma (Status Ongoing), Anxiety (Status New), Cataract (Status New), Hypertension (Status Ongoing), Adenocarcinoma of the lung (Status New)	bmi: 23.53036634	height (cm): 157	weight (kg): 58	smoking status: Current Use	smoking duration (years): 52	smoking dose (cigarettes/day): 30	excision year: 2011	sample recovery type: Surgical	tissue: Lung Tumor	tnm stage: T1bN1M0	ajcc uicc stage: IIA	biosample confirmed diagnosis: Non-small cell carcinoma	biosample confirmed sub-diagnosis: Adenocarcinoma	clinical diagnosis specimen: Adenocarcinoma of the lung	tumor grade: Poorly differentiated	rin: 9.68	sbv challenge gold standard: AC2
Lung_tumor_SCC_stage_1_rep10	GSM1065766	RNA	Squamous Cell Carcinoma, stage 1	Homo sapiens	gender: male	age at excision (years): 55	ethnicity: Caucasian	clinical diagnosis patient: Arterial hypertension (Status Ongoing), Squamous cell carcinoma, keratinizing of the lung (Status New)	bmi: 20.24489796	height (cm): 175	weight (kg): 62	smoking status: Current Use	smoking duration (years): 30	smoking dose (cigarettes/day): 20	excision year: 2010	sample recovery type: Surgical	tissue: Lung Tumor	tnm stage: T2aN0MX	ajcc uicc stage: IB	biosample confirmed diagnosis: Non-small cell carcinoma	biosample confirmed sub-diagnosis: Squamous cell carcinoma, keratinizing	clinical diagnosis specimen: Squamous cell carcinoma, keratinizing of the lung	tumor grade: Well to moderately differentiated	rin: 9.95	sbv challenge gold standard: SCC1
Lung_tumor_AC_stage_2_rep8	GSM1065767	RNA	Adenocarcinoma, stage 2	Homo sapiens	gender: male	age at excision (years): 52	ethnicity: Caucasian	clinical diagnosis patient: Chronic bronchitis (Status Ongoing), Adenocarcinoma of the lung (Status New)	bmi: 31.22130395	height (cm): 165	weight (kg): 85	smoking status: Current Use	smoking duration (years): 20	smoking dose (cigarettes/day): 15	excision year: 2009	sample recovery type: Surgical	tissue: Lung Tumor	tnm stage: T2bNXM0	ajcc uicc stage: IIA	biosample confirmed diagnosis: Non-small cell carcinoma	biosample confirmed sub-diagnosis: Adenocarcinoma	clinical diagnosis specimen: Adenocarcinoma of the lung	rin: 9.89	sbv challenge gold standard: AC2
Lung_tumor_SCC_stage_1_rep11	GSM1065768	RNA	Squamous Cell Carcinoma, stage 1	Homo sapiens	gender: male	age at excision (years): 62	ethnicity: Caucasian	clinical diagnosis patient: Coronary atherosclerosis (Status Ongoing), Essential hypertension (Status Ongoing), Malignant neoplasm of lip (Status Past), Squamous cell carcinoma of the lung (Status New)	bmi: 25.07619305	height (cm): 161	weight (kg): 65	smoking status: Current Use	smoking duration (years): 40	smoking dose (cigarettes/day): 10	excision year: 2008	sample recovery type: Surgical	tissue: Lung Tumor	tnm stage: T1NXM0	ajcc uicc stage: IA	biosample confirmed diagnosis: Non-Small Cell Carcinoma	biosample confirmed sub-diagnosis: Squamous Cell Carcinoma	clinical diagnosis specimen: Squamous cell carcinoma of the lung	tumor grade: Moderately differentiated	rin: 8.96	sbv challenge gold standard: SCC1
Lung_tumor_AC_stage_2_rep9	GSM1065769	RNA	Adenocarcinoma, stage 2	Homo sapiens	gender: male	age at excision (years): 46	ethnicity: Caucasian	clinical diagnosis patient: Hypertension (Status Ongoing), Diabetes (Status Ongoing), Adenocarcinoma of the lung (Status New)	bmi: 29.03673779	height (cm): 178	weight (kg): 92	smoking status: Previous Use	smoking dose (cigarettes/day): NA	excision year: 2008	sample recovery type: Surgical	tissue: Lung Tumor	tnm stage: T2N1M0	ajcc uicc stage: IIB	biosample confirmed diagnosis: Adenocarcinoma	clinical diagnosis specimen: Adenocarcinoma of the lung	tumor grade: Moderate to poorly differentiated	rin: 9.99	sbv challenge gold standard: AC2
Lung_tumor_AC_stage_2_rep10	GSM1065770	RNA	Adenocarcinoma, stage 2	Homo sapiens	gender: male	age at excision (years): 70	ethnicity: Caucasian	clinical diagnosis patient: Hypertension (Status Ongoing), Gastritis (Status Ongoing), Adenocarcinoma of the lung (Status New)	bmi: 24.61810377	height (cm): 178	weight (kg): 78	smoking status: Current Use	smoking duration (years): 30	smoking dose (cigarettes/day): 20	excision year: 2009	sample recovery type: Surgical	tissue: Lung Tumor	tnm stage: T1N1M0	ajcc uicc stage: IIA	biosample confirmed diagnosis: Non-small cell carcinoma	biosample confirmed sub-diagnosis: Adenocarcinoma	clinical diagnosis specimen: Adenocarcinoma of the lung	tumor grade: Moderate to poorly differentiated	rin: 9.1	sbv challenge gold standard: AC2
Lung_tumor_SCC_stage_2_rep15	GSM1065771	RNA	Squamous Cell Carcinoma, stage 2	Homo sapiens	gender: female	age at excision (years): 54	ethnicity: Caucasian	clinical diagnosis patient: Appendicitis with appendectomy (Status Past), Tonsillitis with tonsillectomy (Status Past), Squamous cell carcinoma of the lung (Status New)	bmi: 30.42719786	height (cm): 157	weight (kg): 75	smoking status: Previous Use	smoking duration (years): 35	smoking dose (cigarettes/day): 30	excision year: 2009	sample recovery type: Surgical	tissue: Lung Tumor	tnm stage: T2N1M0	ajcc uicc stage: IIB	clinical diagnosis specimen: Squamous cell carcinoma of the lung	rin: 8.231344	sbv challenge gold standard: SCC2
Lung_tumor_AC_stage_1_rep12	GSM1065772	RNA	Adenocarcinoma, stage 1	Homo sapiens	gender: male	age at excision (years): 67	ethnicity: Caucasian	clinical diagnosis patient: Adenocarcinoma of the lung (Status New)	bmi: 24.48979592	height (cm): 175	weight (kg): 75	smoking status: Current Use	smoking duration (years): 31-40	smoking dose (cigarettes/day): 11-20	excision year: 2002	sample recovery type: Surgical	tissue: Lung Tumor	tnm stage: T2N0MX	ajcc uicc stage: IB	clinical diagnosis specimen: Adenocarcinoma of the lung	rin: 9.254594	sbv challenge gold standard: AC1
Lung_tumor_SCC_stage_1_rep12	GSM1065773	RNA	Squamous Cell Carcinoma, stage 1	Homo sapiens	gender: male	age at excision (years): 52	ethnicity: Caucasian	clinical diagnosis patient: Squamous cell carcinoma of the lung (Status New)	bmi: 25.71166208	height (cm): 165	weight (kg): 70	smoking status: Occasional Use	smoking duration (years): 25	smoking dose (cigarettes/day): 20	excision year: 2009	sample recovery type: Surgical	tissue: Lung Tumor	tnm stage: T2N0M0	ajcc uicc stage: IB	biosample confirmed diagnosis: Non-small cell carcinoma	biosample confirmed sub-diagnosis: Squamous cell carcinoma	clinical diagnosis specimen: Squamous cell carcinoma of the lung	tumor grade: Poorly differentiated	rin: 9.8	sbv challenge gold standard: SCC1
Lung_tumor_AC_stage_1_rep13	GSM1065774	RNA	Adenocarcinoma, stage 1	Homo sapiens	gender: male	age at excision (years): 56	ethnicity: Caucasian	clinical diagnosis patient: Adenocarcinoma of the lung (Status New)	bmi: 27.96801606	height (cm): 167	weight (kg): 78	smoking status: Current Use	smoking duration (years): 35	smoking dose (cigarettes/day): 20	excision year: 2009	sample recovery type: Surgical	tissue: Lung Tumor	tnm stage: T2N0M0	ajcc uicc stage: IB	biosample confirmed diagnosis: Adenocarcinoma	clinical diagnosis specimen: Adenocarcinoma of the lung	tumor grade: Moderately differentiated	rin: 7.62	sbv challenge gold standard: AC1
Lung_tumor_SCC_stage_2_rep16	GSM1065775	RNA	Squamous Cell Carcinoma, stage 2	Homo sapiens	gender: male	age at excision (years): 52	ethnicity: Caucasian	clinical diagnosis patient: Squamous cell carcinoma, keratinizing of the lung (Status New)	bmi: 26.171875	height (cm): 160	weight (kg): 67	smoking status: Current Use	smoking duration (years): 27	smoking dose (cigarettes/day): 25	excision year: 2010	sample recovery type: Surgical	tissue: Lung Tumor	tnm stage: T2bN1M0	ajcc uicc stage: IIB	clinical diagnosis specimen: Squamous cell carcinoma, keratinizing of the lung	rin: 10	sbv challenge gold standard: SCC2
Lung_tumor_AC_stage_1_rep14	GSM1065776	RNA	Adenocarcinoma, stage 1	Homo sapiens	gender: male	age at excision (years): 77	ethnicity: Caucasian	clinical diagnosis patient: Adenocarcinoma of the lung (Status New)	bmi: 23.52941176	height (cm): 170	weight (kg): 68	smoking status: Current Use	smoking duration (years): 35	smoking dose (cigarettes/day): 20	excision year: 2009	sample recovery type: Surgical	tissue: Lung Tumor	tnm stage: T2N0M0	ajcc uicc stage: IB	biosample confirmed diagnosis: Non-small cell carcinoma	biosample confirmed sub-diagnosis: Adenocarcinoma	clinical diagnosis specimen: Adenocarcinoma of the lung	tumor grade: Moderate to poorly differentiated	rin: 8.1	sbv challenge gold standard: AC1
Lung_tumor_AC_stage_2_rep11	GSM1065777	RNA	Adenocarcinoma, stage 2	Homo sapiens	gender: female	age at excision (years): 52	ethnicity: Caucasian	clinical diagnosis patient: Adenocarcinoma of the lung (Status New)	bmi: 22.9719382	height (cm): 149	weight (kg): 51	smoking status: Never Used	smoking duration (years): 0	smoking dose (cigarettes/day): 0	excision year: 2010	sample recovery type: Surgical	tissue: Lung Tumor	tnm stage: T2bN0M0	ajcc uicc stage: IIA	biosample confirmed diagnosis: Non-small cell carcinoma	biosample confirmed sub-diagnosis: Adenocarcinoma	clinical diagnosis specimen: Adenocarcinoma of the lung	tumor grade: Moderately differentiated	rin: 8.74	sbv challenge gold standard: AC2
Lung_tumor_AC_stage_1_rep15	GSM1065778	RNA	Adenocarcinoma, stage 1	Homo sapiens	gender: female	age at excision (years): 57	ethnicity: Caucasian	clinical diagnosis patient: Appendicitis with appendectomy (Status Past), Viral hepatitis a (Status Past), Gastric ulcer (Status Recurrent), Thyroidectomy (Status Past), Adenocarcinoma of the lung (Status New)	bmi: 25.71166208	height (cm): 165	weight (kg): 70	smoking status: Never Used	smoking duration (years): 0	smoking dose (cigarettes/day): 0	excision year: 2009	sample recovery type: Surgical	tissue: Lung Tumor	tnm stage: T2N0M0	ajcc uicc stage: IB	clinical diagnosis specimen: Adenocarcinoma of the lung	rin: 9.2	sbv challenge gold standard: AC1
Lung_tumor_SCC_stage_2_rep17	GSM1065779	RNA	Squamous Cell Carcinoma, stage 2	Homo sapiens	gender: male	age at excision (years): 69	ethnicity: Caucasian	clinical diagnosis patient: Malignant neoplasm of the lung (Status New)	bmi: 23.52941176	height (cm): 170	weight (kg): 68	smoking status: NA	smoking duration (years): NA	smoking dose (cigarettes/day): NA	excision year: 2009	sample recovery type: Surgical	tissue: Lung Tumor	tnm stage: T2N1M0	ajcc uicc stage: IIB	biosample confirmed diagnosis: Non-small cell carcinoma	biosample confirmed sub-diagnosis: Squamous cell carcinoma, keratinizing	clinical diagnosis specimen: Malignant neoplasm of the lung	tumor grade: Moderate to poorly differentiated	rin: 8.9	sbv challenge gold standard: SCC2
Lung_tumor_AC_stage_2_rep12	GSM1065780	RNA	Adenocarcinoma, stage 2	Homo sapiens	gender: male	age at excision (years): 55	ethnicity: Caucasian	clinical diagnosis patient: Adenocarcinoma of the lung (Status New)	bmi: 23.14814815	height (cm): 180	weight (kg): 75	smoking status: Previous Use	smoking duration (years): NA	smoking dose (cigarettes/day): 20	excision year: 2009	sample recovery type: Surgical	tissue: Lung Tumor	tnm stage: T3N0M0	ajcc uicc stage: IIB	biosample confirmed diagnosis: Non-small cell carcinoma	biosample confirmed sub-diagnosis: Adenocarcinoma	clinical diagnosis specimen: Adenocarcinoma of the lung	tumor grade: Moderately differentiated	rin: 8.3	sbv challenge gold standard: AC2
Lung_tumor_AC_stage_2_rep13	GSM1065781	RNA	Adenocarcinoma, stage 2	Homo sapiens	gender: male	age at excision (years): 71	ethnicity: Caucasian	clinical diagnosis patient: Adenocarcinoma of the lung (Status New)	bmi: 18.9370029	height (cm): 178	weight (kg): 60	smoking status: Previous Use	smoking duration (years): NA	smoking dose (cigarettes/day): 10	excision year: 2010	sample recovery type: Surgical	tissue: Lung Tumor	tnm stage: T1bN1M0	ajcc uicc stage: IIA	biosample confirmed diagnosis: Non-small cell carcinoma	biosample confirmed sub-diagnosis: Adenocarcinoma	clinical diagnosis specimen: Adenocarcinoma of the lung	tumor grade: Moderately differentiated	rin: 8.99	sbv challenge gold standard: AC2
Lung_tumor_SCC_stage_1_rep13	GSM1065782	RNA	Squamous Cell Carcinoma, stage 1	Homo sapiens	gender: male	age at excision (years): 71	ethnicity: Caucasian	clinical diagnosis patient: Arterial hypertension (Status Ongoing), Squamous cell carcinoma, keratinizing of the lung (Status New)	bmi: 23.87511478	height (cm): 165	weight (kg): 65	smoking status: Current Use	smoking duration (years): 50	smoking dose (cigarettes/day): 20	excision year: 2009	sample recovery type: Surgical	tissue: Lung Tumor	tnm stage: T2NXM0	ajcc uicc stage: IB	biosample confirmed diagnosis: Non-Small Cell Carcinoma	biosample confirmed sub-diagnosis: Squamous Cell Carcinoma	clinical diagnosis specimen: Squamous cell carcinoma, keratinizing of the lung	tumor grade: Poorly differentiated	rin: 9.3	sbv challenge gold standard: SCC1
Lung_tumor_AC_stage_1_rep16	GSM1065783	RNA	Adenocarcinoma, stage 1	Homo sapiens	gender: male	age at excision (years): 61	ethnicity: NA	clinical diagnosis patient: Adenocarcinoma of the lung (Status New)	bmi: 18.36547291	height (cm): 165	weight (kg): 50	smoking status: Current Use	smoking duration (years): 20	smoking dose (cigarettes/day): NA	excision year: 2008	sample recovery type: Surgical	tissue: Lung Tumor	tnm stage: T2N0M0	ajcc uicc stage: IB	biosample confirmed diagnosis: Non-Small Cell Carcinoma	biosample confirmed sub-diagnosis: Adenocarcinoma	clinical diagnosis specimen: Adenocarcinoma of the lung	tumor grade: Poorly differentiated	rin: 8.21	sbv challenge gold standard: AC1
Lung_tumor_AC_stage_1_rep17	GSM1065784	RNA	Adenocarcinoma, stage 1	Homo sapiens	gender: female	age at excision (years): 53	ethnicity: Caucasian	clinical diagnosis patient: Adenocarcinoma of the lung (Status New)	bmi: 22.64086462	height (cm): 153	weight (kg): 53	smoking status: Current Use	smoking duration (years): NA	smoking dose (cigarettes/day): 30	excision year: 2005	sample recovery type: Surgical	tissue: Lung Tumor	tnm stage: T1N0M0	ajcc uicc stage: IA	clinical diagnosis specimen: Adenocarcinoma of the lung	rin: 8.693336	sbv challenge gold standard: AC1
Lung_tumor_AC_stage_2_rep14	GSM1065785	RNA	Adenocarcinoma, stage 2	Homo sapiens	gender: male	age at excision (years): 49	ethnicity: Caucasian	clinical diagnosis patient: Cancer of the lung (Status New), Gastroesophageal reflux disease (Status Ongoing), Hypertension (Status Ongoing), Laparotomy for liver injury (Status Past), Hemorrhoids (Status Past), Adenocarcinoma of the lung (Status New)	bmi: 0	height (cm): 0	weight (kg): 0	smoking status: Previous Use	smoking duration (years): NA	smoking dose (cigarettes/day): NA	excision year: 2009	sample recovery type: Surgical	tissue: Lung Tumor	tnm stage: T1N1MX	ajcc uicc stage: IIA	biosample confirmed diagnosis: Adenocarcinoma	clinical diagnosis specimen: Adenocarcinoma of the lung	tumor grade: Moderately differentiated	rin: 7.67	sbv challenge gold standard: AC2
Lung_tumor_SCC_stage_1_rep14	GSM1065786	RNA	Squamous Cell Carcinoma, stage 1	Homo sapiens	gender: male	age at excision (years): 51	ethnicity: Caucasian	clinical diagnosis patient: Squamous cell carcinoma of the lung (Status New)	bmi: 30.0838291	height (cm): 172	weight (kg): 89	smoking status: Current Use	smoking duration (years): 40	smoking dose (cigarettes/day): 30	excision year: 2011	sample recovery type: Surgical	tissue: Lung Tumor	tnm stage: T1bN0M0	ajcc uicc stage: IA	biosample confirmed diagnosis: Non-small cell carcinoma	biosample confirmed sub-diagnosis: Squamous cell carcinoma	clinical diagnosis specimen: Squamous cell carcinoma of the lung	tumor grade: Moderately differentiated	rin: 9.3	sbv challenge gold standard: SCC1
Lung_tumor_SCC_stage_2_rep18	GSM1065787	RNA	Squamous Cell Carcinoma, stage 2	Homo sapiens	gender: male	age at excision (years): 65	ethnicity: Caucasian	clinical diagnosis patient: Diabetes (Status Ongoing), Squamous cell carcinoma of the lung (Status New)	bmi: 34.25605536	height (cm): 170	weight (kg): 99	smoking status: Previous Use	smoking duration (years): 10	smoking dose (cigarettes/day): 20	excision year: 2009	sample recovery type: Surgical	tissue: Lung Tumor	tnm stage: T2N1M0	ajcc uicc stage: IIB	biosample confirmed diagnosis: Non-small cell carcinoma	biosample confirmed sub-diagnosis: Squamous cell carcinoma	clinical diagnosis specimen: Squamous cell carcinoma of the lung	tumor grade: Moderate to poorly differentiated	rin: 9.7	sbv challenge gold standard: SCC2
Lung_tumor_AC_stage_1_rep18	GSM1065788	RNA	Adenocarcinoma, stage 1	Homo sapiens	gender: female	age at excision (years): 58	ethnicity: Caucasian	clinical diagnosis patient: Adenocarcinoma of the lung (Status New)	bmi: 26.36560303	height (cm): 172	weight (kg): 78	smoking status: Current Use	smoking duration (years): 35	smoking dose (cigarettes/day): 20	excision year: 2009	sample recovery type: Surgical	tissue: Lung Tumor	tnm stage: T1N0M0	ajcc uicc stage: IA	biosample confirmed diagnosis: Non-small cell carcinoma	biosample confirmed sub-diagnosis: Adenocarcinoma	clinical diagnosis specimen: Adenocarcinoma of the lung	tumor grade: Moderate to poorly differentiated	rin: 8.1	sbv challenge gold standard: AC1
Lung_tumor_AC_stage_1_rep19	GSM1065789	RNA	Adenocarcinoma, stage 1	Homo sapiens	gender: male	age at excision (years): 55	ethnicity: Caucasian	clinical diagnosis patient: Adenocarcinoma of the lung (Status New)	bmi: 23.4375	height (cm): 160	weight (kg): 60	smoking status: Current Use	smoking duration (years): NA	smoking dose (cigarettes/day): NA	excision year: 2009	sample recovery type: Surgical	tissue: Lung Tumor	tnm stage: T2N0M0	ajcc uicc stage: IB	biosample confirmed diagnosis: Non-small cell carcinoma	biosample confirmed sub-diagnosis: Adenocarcinoma	clinical diagnosis specimen: Adenocarcinoma of the lung	tumor grade: Poorly differentiated	rin: 8.14	sbv challenge gold standard: AC1
Lung_tumor_SCC_stage_1_rep15	GSM1065790	RNA	Squamous Cell Carcinoma, stage 1	Homo sapiens	gender: male	age at excision (years): 59	ethnicity: Caucasian	clinical diagnosis patient: Squamous cell carcinoma of the lung (Status New)	bmi: 25.34435262	height (cm): 165	weight (kg): 69	smoking status: Current Use	smoking duration (years): NA	smoking dose (cigarettes/day): 40	excision year: 2010	sample recovery type: Surgical	tissue: Lung Tumor	tnm stage: T2aN0M0	ajcc uicc stage: IB	biosample confirmed diagnosis: Non-small cell carcinoma	biosample confirmed sub-diagnosis: Squamous cell carcinoma, keratinizing	clinical diagnosis specimen: Squamous cell carcinoma of the lung	tumor grade: Moderately differentiated	rin: 9.04	sbv challenge gold standard: SCC1
Lung_tumor_AC_stage_2_rep15	GSM1065791	RNA	Adenocarcinoma, stage 2	Homo sapiens	gender: male	age at excision (years): 53	ethnicity: Asian/Pacific Islander	clinical diagnosis patient: Gastritis (Status Past), Adenocarcinoma of the lung (Status New)	bmi: 17.578125	height (cm): 160	weight (kg): 45	smoking status: Previous Use	smoking duration (years): 20	smoking dose (cigarettes/day): 20	excision year: 2011	sample recovery type: Surgical	tissue: Lung Tumor	tnm stage: T3N0M0	ajcc uicc stage: IIB	biosample confirmed diagnosis: Non-small cell carcinoma	biosample confirmed sub-diagnosis: Adenocarcinoma	clinical diagnosis specimen: Adenocarcinoma of the lung	tumor grade: Moderately differentiated	rin: 8.85	sbv challenge gold standard: AC2
Lung_tumor_SCC_stage_2_rep19	GSM1065792	RNA	Squamous Cell Carcinoma, stage 2	Homo sapiens	gender: male	age at excision (years): 42	ethnicity: Caucasian	clinical diagnosis patient: Squamous cell carcinoma, keratinizing of the lung (Status New)	bmi: 27.17063157	height (cm): 182	weight (kg): 90	smoking status: Current Use	smoking duration (years): 20	smoking dose (cigarettes/day): 20	excision year: 2010	sample recovery type: Surgical	tissue: Lung Tumor	tnm stage: T2N1M0	ajcc uicc stage: IIB	biosample confirmed diagnosis: Squamous cell carcinoma	clinical diagnosis specimen: Squamous cell carcinoma, keratinizing of the lung	tumor grade: Moderate to poorly differentiated	rin: 8.05	sbv challenge gold standard: SCC2
Lung_tumor_AC_stage_1_rep20	GSM1065793	RNA	Adenocarcinoma, stage 1	Homo sapiens	gender: male	age at excision (years): 57	ethnicity: Caucasian	clinical diagnosis patient: Hypertension (Status Ongoing), Chronic bronchitis (Status Ongoing), Adenocarcinoma of the lung (Status New)	bmi: 29.64268547	height (cm): 158	weight (kg): 74	smoking status: Current Use	smoking duration (years): 20	smoking dose (cigarettes/day): 35	excision year: 2009	sample recovery type: Surgical	tissue: Lung Tumor	tnm stage: T2NXM0	ajcc uicc stage: IB	biosample confirmed diagnosis: Non-Small Cell Carcinoma	biosample confirmed sub-diagnosis: Adenocarcinoma	clinical diagnosis specimen: Adenocarcinoma of the lung	tumor grade: G2	rin: 9.4	sbv challenge gold standard: AC1
Lung_tumor_SCC_stage_2_rep20	GSM1065794	RNA	Squamous Cell Carcinoma, stage 2	Homo sapiens	gender: male	age at excision (years): 55	ethnicity: Caucasian	clinical diagnosis patient: Squamous cell carcinoma of the lung (Status New)	bmi: 26.34649403	height (cm): 163	weight (kg): 70	smoking status: Current Use	smoking duration (years): NA	smoking dose (cigarettes/day): 40	excision year: 2009	sample recovery type: Surgical	tissue: Lung Tumor	tnm stage: T2N1M0	ajcc uicc stage: IIB	biosample confirmed diagnosis: Non-Small Cell Carcinoma	biosample confirmed sub-diagnosis: Squamous Cell Carcinoma	clinical diagnosis specimen: Squamous cell carcinoma of the lung	tumor grade: Moderately differentiated	rin: 9.2	sbv challenge gold standard: SCC2
Lung_tumor_SCC_stage_1_rep16	GSM1065795	RNA	Squamous Cell Carcinoma, stage 1	Homo sapiens	gender: male	age at excision (years): 49	ethnicity: Caucasian	clinical diagnosis patient: Ischemic and dismethabolic cardiopathy (Status Ongoing), Carcinoma of the lung (Status New)	bmi: 24.77209671	height (cm): 174	weight (kg): 75	smoking status: Current Use	smoking duration (years): 30	smoking dose (cigarettes/day): 20	excision year: 2007	sample recovery type: Surgical	tissue: Lung Tumor	tnm stage: T2N0M0	ajcc uicc stage: IB	biosample confirmed diagnosis: Non-Small Cell Carcinoma	biosample confirmed sub-diagnosis: Squamous Cell Carcinoma	clinical diagnosis specimen: Carcinoma of the lung	tumor grade: Well to moderately differentiated	rin: 9.37	sbv challenge gold standard: SCC1
Lung_tumor_SCC_stage_2_rep21	GSM1065796	RNA	Squamous Cell Carcinoma, stage 2	Homo sapiens	gender: male	age at excision (years): 49	ethnicity: Caucasian	clinical diagnosis patient: Squamous cell carcinoma of the lung (Status New)	bmi: 21.30681818	height (cm): 176	weight (kg): 66	smoking status: Current Use	smoking duration (years): 30	smoking dose (cigarettes/day): 25	excision year: 2011	sample recovery type: Surgical	tissue: Lung Tumor	tnm stage: T1bN1M0	ajcc uicc stage: IIA	biosample confirmed diagnosis: Non-small cell carcinoma	biosample confirmed sub-diagnosis: Squamous cell carcinoma	clinical diagnosis specimen: Squamous cell carcinoma of the lung	tumor grade: Poorly differentiated	rin: 7.6	sbv challenge gold standard: SCC2
Lung_tumor_AC_stage_1_rep21	GSM1065797	RNA	Adenocarcinoma, stage 1	Homo sapiens	gender: male	age at excision (years): 52	ethnicity: Caucasian	clinical diagnosis patient: Hypertension (Status Ongoing), Chronic bronchitis (Status Ongoing), Adenocarcinoma of the lung (Status New)	bmi: 22.03856749	height (cm): 165	weight (kg): 60	smoking status: Current Use	smoking duration (years): 35	smoking dose (cigarettes/day): 20	excision year: 2009	sample recovery type: Surgical	tissue: Lung Tumor	tnm stage: T2NXM0	ajcc uicc stage: IB	biosample confirmed diagnosis: Non-small cell carcinoma	biosample confirmed sub-diagnosis: Adenocarcinoma	clinical diagnosis specimen: Adenocarcinoma of the lung	tumor grade: Poorly differentiated	rin: 7.9	sbv challenge gold standard: AC1
Lung_tumor_AC_stage_2_rep16	GSM1065798	RNA	Adenocarcinoma, stage 2	Homo sapiens	gender: male	age at excision (years): 52	ethnicity: Caucasian	clinical diagnosis patient: Simple chronic bronchitis (Status Ongoing), Alveolar adenocarcinoma of the lung (Status New)	bmi: 20.97117202	height (cm): 184	weight (kg): 71	smoking status: Current Use	smoking duration (years): 39	smoking dose (cigarettes/day): 15	excision year: 2008	sample recovery type: Surgical	tissue: Lung Tumor	tnm stage: T2aN1M0	ajcc uicc stage: IIA	biosample confirmed diagnosis: Non-small cell carcinoma	biosample confirmed sub-diagnosis: Adenocarcinoma	clinical diagnosis specimen: Alveolar adenocarcinoma of the lung	tumor grade: Moderate to poorly differentiated	rin: 7.49	sbv challenge gold standard: AC2
Lung_tumor_SCC_stage_1_rep17	GSM1065799	RNA	Squamous Cell Carcinoma, stage 1	Homo sapiens	gender: male	age at excision (years): 70	ethnicity: Caucasian	clinical diagnosis patient: Simple chronic bronchitis (Status Ongoing), Squamous cell carcinoma of the lung (Status New)	bmi: 21.79944511	height (cm): 174	weight (kg): 66	smoking status: Current Use	smoking duration (years): 30	smoking dose (cigarettes/day): 20	excision year: 2008	sample recovery type: Surgical	tissue: Lung Tumor	tnm stage: T2NXM0	ajcc uicc stage: IB	biosample confirmed diagnosis: Squamous Cell Carcinoma	clinical diagnosis specimen: Squamous cell carcinoma of the lung	tumor grade: Moderate to poorly differentiated	rin: 8.5	sbv challenge gold standard: SCC1
Lung_tumor_SCC_stage_2_rep22	GSM1065800	RNA	Squamous Cell Carcinoma, stage 2	Homo sapiens	gender: male	age at excision (years): 55	ethnicity: Caucasian	clinical diagnosis patient: Squamous cell carcinoma of the lung (Status New)	bmi: 27.44059917	height (cm): 176	weight (kg): 85	smoking status: Current Use	smoking dose (cigarettes/day): 20	excision year: 2011	sample recovery type: Surgical	tissue: Lung Tumor	tnm stage: T2bN0M0	ajcc uicc stage: IIA	biosample confirmed diagnosis: Non-small cell carcinoma	biosample confirmed sub-diagnosis: Squamous cell carcinoma	clinical diagnosis specimen: Squamous cell carcinoma of the lung	tumor grade: Moderately differentiated	rin: 8.7	sbv challenge gold standard: SCC2
Lung_tumor_AC_stage_1_rep22	GSM1065801	RNA	Adenocarcinoma, stage 1	Homo sapiens	gender: male	age at excision (years): 61	ethnicity: Caucasian	clinical diagnosis patient: Adenocarcinoma of the lung (Status New)	bmi: 24.11150746	height (cm): 174	weight (kg): 73	smoking status: Current Use	smoking duration (years): 30	smoking dose (cigarettes/day): 40	excision year: 2009	sample recovery type: Surgical	tissue: Lung Tumor	tnm stage: T2N0M0	ajcc uicc stage: IB	biosample confirmed diagnosis: Non-small cell carcinoma	biosample confirmed sub-diagnosis: Adenocarcinoma	clinical diagnosis specimen: Adenocarcinoma of the lung	tumor grade: Moderately differentiated	rin: 7.7	sbv challenge gold standard: AC1
Lung_tumor_AC_stage_2_rep17	GSM1065802	RNA	Adenocarcinoma, stage 2	Homo sapiens	gender: male	age at excision (years): 42	ethnicity: Caucasian	clinical diagnosis patient: Pneumonia (Status New), Adenocarcinoma of lung (Status New)	bmi: 24.38271605	height (cm): 180	weight (kg): 79	smoking status: Current Use	smoking duration (years): NA	smoking dose (cigarettes/day): 11-20	excision year: 2003	sample recovery type: Surgical	tissue: Lung Tumor	tnm stage: T2N1M0	ajcc uicc stage: IIB	clinical diagnosis specimen: Adenocarcinoma of lung	rin: 7.279631	sbv challenge gold standard: AC2
Lung_tumor_SCC_stage_2_rep23	GSM1065803	RNA	Squamous Cell Carcinoma, stage 2	Homo sapiens	gender: female	age at excision (years): 57	ethnicity: Caucasian	clinical diagnosis patient: Hypertension (Status Ongoing), Squamous cell carcinoma of the lung (Status New)	bmi: 27.14158239	height (cm): 164	weight (kg): 73	smoking status: Occasional Use	smoking duration (years): 8	smoking dose (cigarettes/day): 2-3	excision year: 2009	sample recovery type: Surgical	tissue: Lung Tumor	tnm stage: T1aN1M0	ajcc uicc stage: IIA	biosample confirmed diagnosis: Squamous cell carcinoma	clinical diagnosis specimen: Squamous cell carcinoma of the lung	rin: 8.78	sbv challenge gold standard: SCC2
Lung_tumor_AC_stage_1_rep23	GSM1065804	RNA	Adenocarcinoma, stage 1	Homo sapiens	gender: female	age at excision (years): 81	ethnicity: Caucasian	clinical diagnosis patient: Bronchiolo-alveolar adenocarcinoma of the lung (Status New)	bmi: 22.22222222	height (cm): 150	weight (kg): 50	smoking status: Never Used	smoking duration (years): 0	smoking dose (cigarettes/day): 0	excision year: 2009	sample recovery type: Surgical	tissue: Lung Tumor	tnm stage: T2N0M0	ajcc uicc stage: IB	biosample confirmed diagnosis: Non-Small Cell Carcinoma	biosample confirmed sub-diagnosis: Adenocarcinoma	clinical diagnosis specimen: Bronchiolo-alveolar adenocarcinoma of the lung	tumor grade: Moderately differentiated	rin: 8.6	sbv challenge gold standard: AC1
Lung_tumor_AC_stage_1_rep24	GSM1065805	RNA	Adenocarcinoma, stage 1	Homo sapiens	gender: female	age at excision (years): 49	ethnicity: Caucasian	clinical diagnosis patient: Simple chronic bronchitis (Status Ongoing), Adenocarcinoma of the lung (Status New)	bmi: 28.3530572	height (cm): 156	weight (kg): 69	smoking status: Never Used	smoking duration (years): 0	smoking dose (cigarettes/day): 0	excision year: 2008	sample recovery type: Surgical	tissue: Lung Tumor	tnm stage: T1NXM0	ajcc uicc stage: IA	biosample confirmed diagnosis: Adenocarcinoma	clinical diagnosis specimen: Adenocarcinoma of the lung	tumor grade: Well to moderately differentiated	rin: 8.79	sbv challenge gold standard: AC1
Lung_tumor_AC_stage_1_rep25	GSM1065806	RNA	Adenocarcinoma, stage 1	Homo sapiens	gender: male	age at excision (years): 62	ethnicity: White	clinical diagnosis patient: Adenocarcinoma of the lung (Status New)	bmi: 22.5981405	height (cm): 176	weight (kg): 70	smoking status: Current Use	smoking duration (years): 40	smoking dose (cigarettes/day): 20	excision year: 2009	sample recovery type: Surgical	tissue: Lung Tumor	tnm stage: T2N0M0	ajcc uicc stage: IB	biosample confirmed diagnosis: Mucinous adenocarcinoma	clinical diagnosis specimen: Adenocarcinoma of the lung	tumor grade: Well to moderately differentiated	rin: 8.2	sbv challenge gold standard: AC1
Lung_tumor_SCC_stage_1_rep18	GSM1065807	RNA	Squamous Cell Carcinoma, stage 1	Homo sapiens	gender: male	age at excision (years): 72	ethnicity: Caucasian	clinical diagnosis patient: Coronary atherosclerosis (Status Ongoing), Simple chronic bronchitis (Status Ongoing), Squamous cell carcinoma of the lung (Status New)	bmi: 28.73174689	height (cm): 172	weight (kg): 85	smoking status: Occasional Use	smoking duration (years): 30	smoking dose (cigarettes/day): 10	excision year: 2008	sample recovery type: Surgical	tissue: Lung Tumor	tnm stage: T2NXM0	ajcc uicc stage: IB	biosample confirmed diagnosis: Non-Small Cell Carcinoma	biosample confirmed sub-diagnosis: Squamous Cell Carcinoma	clinical diagnosis specimen: Squamous cell carcinoma of the lung	tumor grade: Moderate to poorly differentiated	rin: 9.13	sbv challenge gold standard: SCC1
Lung_tumor_AC_stage_2_rep18	GSM1065808	RNA	Adenocarcinoma, stage 2	Homo sapiens	gender: male	age at excision (years): 46	ethnicity: Caucasian	clinical diagnosis patient: Unspecified gastritis and gastroduodenitis (Status Ongoing), Adenocarcinoma of the lung (Status New)	bmi: 21.383942	height (cm): 173	weight (kg): 64	smoking status: Current Use	smoking duration (years): 30	smoking dose (cigarettes/day): 20	excision year: 2008	sample recovery type: Surgical	tissue: Lung Tumor	tnm stage: T1N2M0	ajcc uicc stage: IIB	clinical diagnosis specimen: Adenocarcinoma of the lung	rin: 8.9	sbv challenge gold standard: AC2
Lung_tumor_AC_stage_1_rep26	GSM1065809	RNA	Adenocarcinoma, stage 1	Homo sapiens	gender: male	age at excision (years): 64	ethnicity: Caucasian	clinical diagnosis patient: Hypertension (Status Ongoing), Chronic bronchitis (Status Ongoing), Bronchiolo-alveolar adenocarcinoma of the lung (Status New)	bmi: 27.04164413	height (cm): 172	weight (kg): 80	smoking status: Current Use	smoking duration (years): 50	smoking dose (cigarettes/day): 20	excision year: 2009	sample recovery type: Surgical	tissue: Lung Tumor	tnm stage: T1NXM0	ajcc uicc stage: IA	biosample confirmed diagnosis: Non-small cell carcinoma	biosample confirmed sub-diagnosis: Bronchiolo-alveolar adenocarcinoma	clinical diagnosis specimen: Bronchiolo-alveolar adenocarcinoma of the lung	tumor grade: Well differentiated	rin: 8.1	sbv challenge gold standard: AC1
Lung_tumor_AC_stage_2_rep19	GSM1065810	RNA	Adenocarcinoma, stage 2	Homo sapiens	gender: male	age at excision (years): 61	ethnicity: Caucasian	clinical diagnosis patient: Alcoholism (Status Ongoing), Large cell carcinoma of the lung (Status New)	bmi: 26.7299275	height (cm): 173	weight (kg): 80	smoking status: Current Use	smoking duration (years): NA	smoking dose (cigarettes/day): 15	excision year: 2008	sample recovery type: Surgical	tissue: Lung Tumor	tnm stage: T2bN1M0	ajcc uicc stage: IIB	biosample confirmed diagnosis: Non-Small Cell Carcinoma	biosample confirmed sub-diagnosis: Adenocarcinoma	clinical diagnosis specimen: Large cell carcinoma of the lung	tumor grade: Moderate to poorly differentiated	rin: 7.45	sbv challenge gold standard: AC2
Lung_tumor_SCC_stage_2_rep24	GSM1065811	RNA	Squamous Cell Carcinoma, stage 2	Homo sapiens	gender: female	age at excision (years): 79	ethnicity: Caucasian	clinical diagnosis patient: Chronic obstructive pulmonary disease (Status Ongoing), Hypertension (Status Ongoing), Squamous cell carcinoma of the lung (Status New)	bmi: 24.97398543	height (cm): 155	weight (kg): 60	smoking status: Current Use	smoking duration (years): NA	smoking dose (cigarettes/day): 20	excision year: 2010	sample recovery type: Surgical	tissue: Lung Tumor	tnm stage: T3N0M0	ajcc uicc stage: IIB	clinical diagnosis specimen: Squamous cell carcinoma of the lung	rin: 9.74118	sbv challenge gold standard: SCC2
Lung_tumor_AC_stage_1_rep27	GSM1065812	RNA	Adenocarcinoma, stage 1	Homo sapiens	gender: male	age at excision (years): 56	ethnicity: Caucasian	clinical diagnosis patient: Angina (Status Ongoing), Arteriopathy (Status Ongoing), Adenocarcinoma of the lung (Status New)	bmi: 22.5981405	height (cm): 176	weight (kg): 70	smoking status: Current Use	smoking duration (years): NA	smoking dose (cigarettes/day): 20	excision year: 2007	sample recovery type: Surgical	tissue: Lung Tumor	tnm stage: T2N0M0	ajcc uicc stage: IB	clinical diagnosis specimen: Adenocarcinoma of the lung	rin: 9.137592	sbv challenge gold standard: AC1
Lung_tumor_AC_stage_1_rep28	GSM1065813	RNA	Adenocarcinoma, stage 1	Homo sapiens	gender: female	age at excision (years): NA	ethnicity: NA	clinical diagnosis patient: Adenocarcinoma of the lung (Status New)	bmi: NA	height (cm): NA	weight (kg): NA	smoking status: NA	smoking duration (years): NA	smoking dose (cigarettes/day): NA	sample recovery type: Surgical	tissue: Lung Diseased	tnm stage: T2N0MX	ajcc uicc stage: IB	clinical diagnosis specimen: Adenocarcinoma of the lung	rin: 8.2	sbv challenge gold standard: AC1
Lung_tumor_SCC_stage_2_rep25	GSM1065814	RNA	Squamous Cell Carcinoma, stage 2	Homo sapiens	gender: male	age at excision (years): 79	ethnicity: Caucasian	clinical diagnosis patient: Essential hypertension (Status Ongoing), Squamous cell carcinoma, keratinizing of the skin (Status New)	bmi: 24.97704316	height (cm): 165	weight (kg): 68	smoking status: Previous Use	smoking duration (years): 37	smoking dose (cigarettes/day): 25	excision year: 2010	sample recovery type: Surgical	tissue: Lung Tumor	tnm stage: T2NXM0	ajcc uicc stage: II	clinical diagnosis specimen: Squamous cell carcinoma, keratinizing of the skin	rin: 10	sbv challenge gold standard: SCC2
Lung_tumor_SCC_stage_1_rep19	GSM1065815	RNA	Squamous Cell Carcinoma, stage 1	Homo sapiens	gender: male	age at excision (years): 54	ethnicity: Caucasian	clinical diagnosis patient: Essential hypertension (Status Ongoing), Squamous cell carcinoma, keratinizing of the lung (Status New)	bmi: 21.77755334	height (cm): 178	weight (kg): 69	smoking status: Occasional Use	smoking duration (years): 23	smoking dose (cigarettes/day): 5-8	excision year: 2011	sample recovery type: Surgical	tissue: Lung Tumor	tnm stage: T1bNXMX	ajcc uicc stage: IA	biosample confirmed diagnosis: Non-small cell carcinoma	biosample confirmed sub-diagnosis: Squamous cell carcinoma, keratinizing	clinical diagnosis specimen: Squamous cell carcinoma, keratinizing of the lung	tumor grade: Well to moderately differentiated	rin: 9.33	sbv challenge gold standard: SCC1
Lung_tumor_AC_stage_2_rep20	GSM1065816	RNA	Adenocarcinoma, stage 2	Homo sapiens	gender: male	age at excision (years): 57	ethnicity: Caucasian	clinical diagnosis patient: Cancer of the bladder (Status Past), Adenocarcinoma of the lung (Status New)	bmi: 24.81632653	height (cm): 175	weight (kg): 76	smoking status: Current Use	smoking duration (years): 45	smoking dose (cigarettes/day): 20	excision year: 2009	sample recovery type: Surgical	tissue: Lung Tumor	tnm stage: T1bN1M0	ajcc uicc stage: IIA	biosample confirmed diagnosis: Adenocarcinoma	clinical diagnosis specimen: Adenocarcinoma of the lung	tumor grade: Well to moderately differentiated	rin: 7.13	sbv challenge gold standard: AC2
Lung_tumor_SCC_stage_1_rep20	GSM1065817	RNA	Squamous Cell Carcinoma, stage 1	Homo sapiens	gender: male	age at excision (years): 54	ethnicity: Caucasian	clinical diagnosis patient: Duodenal ulcer (Status Past), Essential hypertension (Status Ongoing), Squamous cell carcinoma of the lung (Status New)	bmi: 31.14186851	height (cm): 170	weight (kg): 90	smoking status: Current Use	smoking duration (years): 20	smoking dose (cigarettes/day): 25	excision year: 2008	sample recovery type: Surgical	tissue: Lung Tumor	tnm stage: T2N0M0	ajcc uicc stage: IB	biosample confirmed diagnosis: Non-Small Cell Carcinoma	biosample confirmed sub-diagnosis: Squamous cell carcinoma	clinical diagnosis specimen: Squamous cell carcinoma of the lung	tumor grade: Well to moderately differentiated	rin: 8.07	sbv challenge gold standard: SCC1
Lung_tumor_SCC_stage_2_rep26	GSM1065818	RNA	Squamous Cell Carcinoma, stage 2	Homo sapiens	gender: male	age at excision (years): 42	ethnicity: Caucasian	clinical diagnosis patient: Squamous cell carcinoma, large cell, non-keratinizing of the lung (Status New)	bmi: 24.21229339	height (cm): 176	weight (kg): 75	smoking status: Never Used	smoking duration (years): 0	smoking dose (cigarettes/day): 0	excision year: 2009	sample recovery type: Surgical	tissue: Lung Tumor	tnm stage: T2N1M0	ajcc uicc stage: IIB	clinical diagnosis specimen: Squamous cell carcinoma, large cell, non-keratinizing of the lung	rin: 9.878584	sbv challenge gold standard: SCC2
Lung_tumor_AC_stage_1_rep29	GSM1065819	RNA	Adenocarcinoma, stage 1	Homo sapiens	gender: male	age at excision (years): 71	ethnicity: White	clinical diagnosis patient: Bronchiolo-alveolar adenocarcinoma of the lung (Status New)	bmi: 25.82644628	height (cm): 176	weight (kg): 80	smoking status: Current Use	smoking duration (years): 50	smoking dose (cigarettes/day): 20	excision year: 2009	sample recovery type: Surgical	tissue: Lung Tumor	tnm stage: T2N0M0	ajcc uicc stage: IB	biosample confirmed diagnosis: Bronchiolo-alveolar adenocarcinoma	clinical diagnosis specimen: Bronchiolo-alveolar adenocarcinoma of the lung	rin: 7.5	sbv challenge gold standard: AC1
Lung_tumor_SCC_stage_1_rep21	GSM1065820	RNA	Squamous Cell Carcinoma, stage 1	Homo sapiens	gender: male	age at excision (years): 76	ethnicity: Caucasian	clinical diagnosis patient: Squamous cell carcinoma of the lung (Status New)	bmi: 31.31456612	height (cm): 176	weight (kg): 97	smoking status: Never Used	smoking duration (years): 0	smoking dose (cigarettes/day): 0	excision year: 2009	sample recovery type: Surgical	tissue: Lung Tumor	tnm stage: T1N0M0	ajcc uicc stage: IA	biosample confirmed diagnosis: Non-small cell carcinoma	biosample confirmed sub-diagnosis: Squamous cell carcinoma	clinical diagnosis specimen: Squamous cell carcinoma of the lung	tumor grade: Moderate to poorly differentiated	rin: 9.2	sbv challenge gold standard: SCC1
Lung_tumor_SCC_stage_2_rep27	GSM1065821	RNA	Squamous Cell Carcinoma, stage 2	Homo sapiens	gender: male	age at excision (years): 60	ethnicity: Caucasian	clinical diagnosis patient: Arterial hypertension (Status Ongoing), Squamous cell carcinoma of the lung (Status New)	bmi: 23.72281065	height (cm): 173	weight (kg): 71	smoking status: Never Used	smoking duration (years): 0	smoking dose (cigarettes/day): 0	excision year: 2011	sample recovery type: Surgical	tissue: Lung Tumor	tnm stage: T2aN1M0	ajcc uicc stage: IIA	biosample confirmed diagnosis: Non-small cell carcinoma	biosample confirmed sub-diagnosis: Squamous cell carcinoma	clinical diagnosis specimen: Squamous cell carcinoma of the lung	tumor grade: Moderate to poorly differentiated	rin: 9.23	sbv challenge gold standard: SCC2
Lung_tumor_SCC_stage_1_rep22	GSM1065822	RNA	Squamous Cell Carcinoma, stage 1	Homo sapiens	gender: male	age at excision (years): 53	ethnicity: Caucasian	clinical diagnosis patient: Chronic bronchitis (Status Ongoing), Squamous cell carcinoma, keratinizing of the lung (Status New)	bmi: 23.14725512	height (cm): 161	weight (kg): 60	smoking status: Current Use	smoking duration (years): 39	smoking dose (cigarettes/day): 15	excision year: 2009	sample recovery type: Surgical	tissue: Lung Tumor	tnm stage: T2N0M0	ajcc uicc stage: IB	biosample confirmed diagnosis: Non-small cell carcinoma	biosample confirmed sub-diagnosis: Squamous cell carcinoma	clinical diagnosis specimen: Squamous cell carcinoma, keratinizing of the lung	tumor grade: Moderately differentiated	rin: 8.9	sbv challenge gold standard: SCC1
Lung_tumor_SCC_stage_1_rep23	GSM1065823	RNA	Squamous Cell Carcinoma, stage 1	Homo sapiens	gender: female	age at excision (years): 48	ethnicity: Caucasian	clinical diagnosis patient: Squamous cell carcinoma of the lung (Status New)	bmi: 19.10009183	height (cm): 165	weight (kg): 52	smoking status: Current Use	smoking duration (years): NA	smoking dose (cigarettes/day): 20	excision year: 2011	sample recovery type: Surgical	tissue: Lung Tumor	tnm stage: T2aN0M0	ajcc uicc stage: IB	biosample confirmed diagnosis: Non-small cell carcinoma	biosample confirmed sub-diagnosis: Squamous cell carcinoma	clinical diagnosis specimen: Squamous cell carcinoma of the lung	tumor grade: Moderate to poorly differentiated	rin: 7.87	sbv challenge gold standard: SCC1
Lung_tumor_SCC_stage_2_rep28	GSM1065824	RNA	Squamous Cell Carcinoma, stage 2	Homo sapiens	gender: male	age at excision (years): 73	ethnicity: Caucasian	clinical diagnosis patient: Essential hypertension (Status Ongoing), Chronic bronchitis (Status Ongoing), Squamous cell carcinoma of the lung (Status New)	bmi: 19.72103697	height (cm): 167	weight (kg): 55	smoking status: Current Use	smoking duration (years): 30	smoking dose (cigarettes/day): 25	excision year: 2008	sample recovery type: Surgical	tissue: Lung Tumor	tnm stage: T3NXM0	ajcc uicc stage: IIB	biosample confirmed diagnosis: Squamous Cell Carcinoma	clinical diagnosis specimen: Squamous cell carcinoma of the lung	tumor grade: Poorly differentiated	rin: 7.66	sbv challenge gold standard: SCC2
Lung_tumor_AC_stage_2_rep21	GSM1065825	RNA	Adenocarcinoma, stage 2	Homo sapiens	gender: female	age at excision (years): 48	ethnicity: Caucasian	clinical diagnosis patient: Adenocarcinoma of the lung (Status New)	bmi: 26.44628099	height (cm): 165	weight (kg): 72	smoking status: Never Used	smoking duration (years): 0	smoking dose (cigarettes/day): 0	excision year: 2008	sample recovery type: Surgical	tissue: Lung Tumor	tnm stage: T3N0M0	ajcc uicc stage: IIB	clinical diagnosis specimen: Adenocarcinoma of the lung	rin: 9.9	sbv challenge gold standard: AC2
Lung_tumor_AC_stage_2_rep22	GSM1065826	RNA	Adenocarcinoma, stage 2	Homo sapiens	gender: male	age at excision (years): 69	ethnicity: Caucasian	clinical diagnosis patient: Adenocarcinoma of the lung (Status New)	bmi: 25.6543724	height (cm): 164	weight (kg): 69	smoking status: Current Use	smoking duration (years): NA	smoking dose (cigarettes/day): 20	excision year: 2010	sample recovery type: Surgical	tissue: Lung Tumor	tnm stage: T2bN1M0	ajcc uicc stage: IIB	biosample confirmed diagnosis: Non-small cell carcinoma	biosample confirmed sub-diagnosis: Adenocarcinoma	clinical diagnosis specimen: Adenocarcinoma of the lung	tumor grade: Poorly differentiated	rin: 9.46	sbv challenge gold standard: AC2
Lung_tumor_AC_stage_1_rep30	GSM1065827	RNA	Adenocarcinoma, stage 1	Homo sapiens	gender: female	age at excision (years): 64	ethnicity: Caucasian	clinical diagnosis patient: Adenocarcinoma of the lung (Status New)	bmi: 20.28479857	height (cm): 157	weight (kg): 50	smoking status: Never Used	smoking duration (years): 0	smoking dose (cigarettes/day): 0	excision year: 2009	sample recovery type: Surgical	tissue: Lung Tumor	tnm stage: T1N0M0	ajcc uicc stage: IA	biosample confirmed diagnosis: Non-small cell carcinoma	biosample confirmed sub-diagnosis: Adenocarcinoma	clinical diagnosis specimen: Adenocarcinoma of the lung	tumor grade: Moderately differentiated	rin: 7.31	sbv challenge gold standard: AC1
Lung_tumor_AC_stage_1_rep31	GSM1065828	RNA	Adenocarcinoma, stage 1	Homo sapiens	gender: male	age at excision (years): 58	ethnicity: Caucasian	clinical diagnosis patient: Adenocarcinoma of the lung (Status New)	bmi: 21.96712018	height (cm): 168	weight (kg): 62	smoking status: Current Use	smoking duration (years): 36	smoking dose (cigarettes/day): 30	excision year: 2009	sample recovery type: Surgical	tissue: Lung Tumor	tnm stage: T2N0M0	ajcc uicc stage: IB	biosample confirmed diagnosis: Non-small cell carcinoma	biosample confirmed sub-diagnosis: Adenocarcinoma	clinical diagnosis specimen: Adenocarcinoma of the lung	tumor grade: Moderately differentiated	rin: 8	sbv challenge gold standard: AC1
Lung_tumor_AC_stage_2_rep23	GSM1065829	RNA	Adenocarcinoma, stage 2	Homo sapiens	gender: male	age at excision (years): 55	ethnicity: White	clinical diagnosis patient: Adenocarcinoma of the lung (Status New)	bmi: 21.10726644	height (cm): 170	weight (kg): 61	smoking status: Current Use	smoking duration (years): 40	smoking dose (cigarettes/day): 30	excision year: 2009	sample recovery type: Surgical	tissue: Lung Tumor	tnm stage: T2bN0M0	ajcc uicc stage: IIA	biosample confirmed diagnosis: Non-small cell carcinoma	biosample confirmed sub-diagnosis: Adenocarcinoma	clinical diagnosis specimen: Adenocarcinoma of the lung	tumor grade: Moderate to poorly differentiated	rin: 8.69	sbv challenge gold standard: AC2
Lung_tumor_SCC_stage_1_rep24	GSM1065830	RNA	Squamous Cell Carcinoma, stage 1	Homo sapiens	gender: male	age at excision (years): 56	ethnicity: Caucasian	clinical diagnosis patient: Chronic bronchitis (Status Ongoing), Gastritis (Status Ongoing), Squamous cell carcinoma of the lung (Status New)	bmi: 22.09317005	height (cm): 178	weight (kg): 70	smoking status: Current Use	smoking duration (years): 40	smoking dose (cigarettes/day): 30	excision year: 2009	sample recovery type: Surgical	tissue: Lung Tumor	tnm stage: T1N0M0	ajcc uicc stage: IA	biosample confirmed diagnosis: Non-small cell carcinoma	biosample confirmed sub-diagnosis: Squamous cell carcinoma, keratinizing	clinical diagnosis specimen: Squamous cell carcinoma of the lung	tumor grade: Moderately differentiated	rin: 9.86	sbv challenge gold standard: SCC1
Lung_tumor_SCC_stage_2_rep29	GSM1065831	RNA	Squamous Cell Carcinoma, stage 2	Homo sapiens	gender: male	age at excision (years): 54	ethnicity: White	clinical diagnosis patient: Squamous cell carcinoma, keratinizing of the lung (Status New)	bmi: 23.88946281	height (cm): 176	weight (kg): 74	smoking status: Current Use	smoking duration (years): 40	smoking dose (cigarettes/day): 20	excision year: 2010	sample recovery type: Surgical	tissue: Lung Tumor	tnm stage: T1bN1M0	ajcc uicc stage: IIA	clinical diagnosis specimen: Squamous cell carcinoma, keratinizing of the lung	rin: 7.693396	sbv challenge gold standard: SCC2
Lung_tumor_AC_stage_1_rep32	GSM1065832	RNA	Adenocarcinoma, stage 1	Homo sapiens	gender: female	age at excision (years): 73	ethnicity: Caucasian	clinical diagnosis patient: Adenocarcinoma of the lung (Status New)	bmi: 24.97398543	height (cm): 155	weight (kg): 60	smoking status: Never Used	smoking duration (years): 0	smoking dose (cigarettes/day): 0	excision year: 2009	sample recovery type: Surgical	tissue: Lung Tumor	tnm stage: T1N0M0	ajcc uicc stage: IB	biosample confirmed diagnosis: Non-small cell carcinoma	biosample confirmed sub-diagnosis: Adenocarcinoma	clinical diagnosis specimen: Adenocarcinoma of the lung	tumor grade: Well to moderately differentiated	rin: 9.5	sbv challenge gold standard: AC1
Lung_tumor_SCC_stage_1_rep25	GSM1065833	RNA	Squamous Cell Carcinoma, stage 1	Homo sapiens	gender: male	age at excision (years): 77	ethnicity: Caucasian	clinical diagnosis patient: Squamous cell carcinoma of the lung (Status New)	bmi: 25.71166208	height (cm): 165	weight (kg): 70	smoking status: Never Used	smoking duration (years): 0	smoking dose (cigarettes/day): 0	excision year: 2010	sample recovery type: Surgical	tissue: Lung Tumor	tnm stage: T2aN0M0	ajcc uicc stage: IB	biosample confirmed diagnosis: Non-small cell carcinoma	biosample confirmed sub-diagnosis: Squamous cell carcinoma	clinical diagnosis specimen: Squamous cell carcinoma of the lung	tumor grade: Poorly differentiated	rin: 9.51	sbv challenge gold standard: SCC1
Lung_tumor_AC_stage_2_rep24	GSM1065834	RNA	Adenocarcinoma, stage 2	Homo sapiens	gender: male	age at excision (years): 51	ethnicity: Caucasian	clinical diagnosis patient: Adenocarcinoma of the lung (Status New)	bmi: 26.12244898	height (cm): 175	weight (kg): 80	smoking status: Current Use	smoking duration (years): NA	smoking dose (cigarettes/day): 30	excision year: 2011	sample recovery type: Surgical	tissue: Lung Tumor	tnm stage: T2bN0M0	ajcc uicc stage: IIA	biosample confirmed diagnosis: Non-small cell carcinoma	biosample confirmed sub-diagnosis: Adenocarcinoma	clinical diagnosis specimen: Adenocarcinoma of the lung	tumor grade: Poorly differentiated	rin: 9.37	sbv challenge gold standard: AC2
Lung_tumor_SCC_stage_1_rep26	GSM1065835	RNA	Squamous Cell Carcinoma, stage 1	Homo sapiens	gender: male	age at excision (years): 55	ethnicity: Caucasian	clinical diagnosis patient: Bronchitis (Status Ongoing), Ischemic cardiomyopathy (Status Ongoing), Squamous cell carcinoma of the upper lobe of right lung (Status New)	bmi: 25.35154137	height (cm): 172	weight (kg): 75	smoking status: Current Use	smoking duration (years): 35	smoking dose (cigarettes/day): 20	excision year: 2009	sample recovery type: Surgical	tissue: Lung Tumor	tnm stage: T2N0M0	ajcc uicc stage: IB	biosample confirmed diagnosis: Non-small cell carcinoma	biosample confirmed sub-diagnosis: Squamous cell carcinoma	clinical diagnosis specimen: Squamous cell carcinoma of the upper lobe of right lung	tumor grade: Moderate to poorly differentiated	rin: 9.7	sbv challenge gold standard: SCC1
Lung_tumor_AC_stage_2_rep25	GSM1065836	RNA	Adenocarcinoma, stage 2	Homo sapiens	gender: male	age at excision (years): 59	ethnicity: Caucasian	clinical diagnosis patient: Arterial hypertension (Status Ongoing), Adenocarcinoma of the lung (Status New)	bmi: 23.23345618	height (cm): 158	weight (kg): 58	smoking status: Never Used	smoking duration (years): 0	smoking dose (cigarettes/day): 0	excision year: 2010	sample recovery type: Surgical	tissue: Lung Tumor	tnm stage: T2N1M0	ajcc uicc stage: IIB	biosample confirmed diagnosis: Non-small cell carcinoma	biosample confirmed sub-diagnosis: Adenocarcinoma	clinical diagnosis specimen: Adenocarcinoma of the lung	tumor grade: Moderately differentiated	rin: 8.84	sbv challenge gold standard: AC2
Lung_tumor_SCC_stage_1_rep27	GSM1065837	RNA	Squamous Cell Carcinoma, stage 1	Homo sapiens	gender: male	age at excision (years): 58	ethnicity: Caucasian	clinical diagnosis patient: Alkylosing spondylitis (Status Ongoing), Squamous cell carcinoma of the lung (Status Ongoing)	bmi: 17.90123457	height (cm): 180	weight (kg): 58	smoking status: Current Use	smoking duration (years): NA	smoking dose (cigarettes/day): NA	excision year: 2011	sample recovery type: Surgical	tissue: Lung Tumor	tnm stage: T2aN0M0	ajcc uicc stage: IB	biosample confirmed diagnosis: Non-small cell carcinoma	biosample confirmed sub-diagnosis: Squamous cell carcinoma	clinical diagnosis specimen: Squamous cell carcinoma of the lung	tumor grade: Moderately differentiated	rin: 8.89	sbv challenge gold standard: SCC1
Lung_tumor_AC_stage_1_rep33	GSM1065838	RNA	Adenocarcinoma, stage 1	Homo sapiens	gender: male	age at excision (years): 65	ethnicity: Caucasian	clinical diagnosis patient: Large cell carcinoma of the lung (Status New)	bmi: 24.96800974	height (cm): 179	weight (kg): 80	smoking status: Current Use	smoking duration (years): NA	smoking dose (cigarettes/day): 60	excision year: 2009	sample recovery type: Surgical	tissue: Lung Tumor	tnm stage: T2N0M0	ajcc uicc stage: IB	biosample confirmed diagnosis: Non-Small Cell Carcinoma	biosample confirmed sub-diagnosis: Adenocarcinoma	clinical diagnosis specimen: Large cell carcinoma of the lung	tumor grade: Poorly differentiated	rin: 7.9	sbv challenge gold standard: AC1
Lung_tumor_AC_stage_2_rep26	GSM1065839	RNA	Adenocarcinoma, stage 2	Homo sapiens	gender: female	age at excision (years): 66	ethnicity: Caucasian	clinical diagnosis patient: Obesity (Status Ongoing), Adenocarcinoma of the lung (Status New)	bmi: 28.3446712	height (cm): 168	weight (kg): 80	smoking status: Never Used	smoking duration (years): 0	smoking dose (cigarettes/day): 0	excision year: 2010	sample recovery type: Surgical	tissue: Lung Tumor	tnm stage: T2bN0M0	ajcc uicc stage: IIA	biosample confirmed diagnosis: Non-small cell carcinoma	biosample confirmed sub-diagnosis: Adenocarcinoma	clinical diagnosis specimen: Adenocarcinoma of the lung	tumor grade: Poorly differentiated	rin: 7.95	sbv challenge gold standard: AC2
Lung_tumor_SCC_stage_1_rep28	GSM1065840	RNA	Squamous Cell Carcinoma, stage 1	Homo sapiens	gender: male	age at excision (years): 55	ethnicity: Caucasian	clinical diagnosis patient: Squamous cell carcinoma of the lung (Status New)	bmi: 24.8015873	height (cm): 168	weight (kg): 70	smoking status: Current Use	smoking duration (years): NA	smoking dose (cigarettes/day): 60	excision year: 2009	sample recovery type: Surgical	tissue: Lung Tumor	tnm stage: T1N0M0	ajcc uicc stage: IA	biosample confirmed diagnosis: Non-Small Cell Carcinoma	biosample confirmed sub-diagnosis: Squamous Cell Carcinoma	clinical diagnosis specimen: Squamous cell carcinoma of the lung	tumor grade: Moderate to poorly differentiated	rin: 9.1	sbv challenge gold standard: SCC1
Lung_tumor_SCC_stage_2_rep30	GSM1065841	RNA	Squamous Cell Carcinoma, stage 2	Homo sapiens	gender: male	age at excision (years): 68	ethnicity: Caucasian	clinical diagnosis patient: Arthritis (Status Past), Squamous cell carcinoma, keratinizing of the lung (Status New)	bmi: 22.34351559	height (cm): 177	weight (kg): 70	smoking status: Previous Use	smoking duration (years): NA	smoking dose (cigarettes/day): NA	excision year: 2009	sample recovery type: Surgical	tissue: Bronchus Tumor	tnm stage: T3N0M0	ajcc uicc stage: IIB	biosample confirmed diagnosis: Non-Small Cell Carcinoma	biosample confirmed sub-diagnosis: Squamous Cell Carcinoma, Keratinizing	clinical diagnosis specimen: Squamous cell carcinoma, keratinizing of the lung	tumor grade: Moderately differentiated	rin: 8.8	sbv challenge gold standard: SCC2
Lung_tumor_SCC_stage_2_rep31	GSM1065842	RNA	Squamous Cell Carcinoma, stage 2	Homo sapiens	gender: male	age at excision (years): 64	ethnicity: Caucasian	clinical diagnosis patient: Acute duodenal ulcer (Status Past), Acute gastritis with hemorrhage (Status Past), Squamous cell carcinoma of the lung (Status New)	bmi: 28.7132112	height (cm): 179	weight (kg): 92	smoking status: Current Use	smoking duration (years): 40	smoking dose (cigarettes/day): 20	excision year: 2007	sample recovery type: Surgical	tissue: Lung Tumor	tnm stage: T2N1MX	ajcc uicc stage: IIB	clinical diagnosis specimen: Squamous cell carcinoma of the lung	rin: 8.834855	sbv challenge gold standard: SCC2
Lung_tumor_AC_stage_1_rep34	GSM1065843	RNA	Adenocarcinoma, stage 1	Homo sapiens	gender: male	age at excision (years): 70	ethnicity: Caucasian	clinical diagnosis patient: Adenocarcinoma of the lung (Status New)	bmi: 24.4646016	height (cm): 163	weight (kg): 65	smoking status: Previous Use	smoking duration (years): NA	smoking dose (cigarettes/day): NA	excision year: 2009	sample recovery type: Surgical	tissue: Lung Tumor	tnm stage: T2N0M0	ajcc uicc stage: IB	biosample confirmed diagnosis: Non-Small Cell Carcinoma	biosample confirmed sub-diagnosis: Adenocarcinoma	clinical diagnosis specimen: Adenocarcinoma of the lung	tumor grade: Moderately differentiated	rin: 8.5	sbv challenge gold standard: AC1
Lung_tumor_SCC_stage_2_rep32	GSM1065844	RNA	Squamous Cell Carcinoma, stage 2	Homo sapiens	gender: male	age at excision (years): 64	ethnicity: Caucasian	clinical diagnosis patient: Squamous cell carcinoma of the lung (Status New)	bmi: 26.88093499	height (cm): 185	weight (kg): 92	smoking status: Current Use	smoking duration (years): 20	smoking dose (cigarettes/day): 15	excision year: 2010	sample recovery type: Surgical	tissue: Lung Tumor	tnm stage: T2aN1M0	ajcc uicc stage: IIA	clinical diagnosis specimen: Squamous cell carcinoma of the lung	rin: 8.397932	sbv challenge gold standard: SCC2
Lung_tumor_AC_stage_2_rep27	GSM1065845	RNA	Adenocarcinoma, stage 2	Homo sapiens	gender: male	age at excision (years): 52	ethnicity: Caucasian	clinical diagnosis patient: Essential hypertension (Status Ongoing), Adenocarcinoma of the lung (Status New)	bmi: 31.69907016	height (cm): 182	weight (kg): 105	smoking status: Never Used	smoking duration (years): 0	smoking dose (cigarettes/day): 0	excision year: 2011	sample recovery type: Surgical	tissue: Lung Tumor	tnm stage: T2aN1M0	ajcc uicc stage: IIA	biosample confirmed diagnosis: Non-small cell carcinoma	biosample confirmed sub-diagnosis: Adenocarcinoma	clinical diagnosis specimen: Adenocarcinoma of the lung	tumor grade: Well to moderately differentiated	rin: 9.41	sbv challenge gold standard: AC2
Lung_tumor_SCC_stage_1_rep29	GSM1065846	RNA	Squamous Cell Carcinoma, stage 1	Homo sapiens	gender: male	age at excision (years): 62	ethnicity: Caucasian	clinical diagnosis patient: Cancer of the lung (Status New), Hypertension (Status Ongoing), Nocardia pnemonia (Status Past), Chronic obstructive pulmonary disease (Status Ongoing), Squamous cell carcinoma of the lung (Status New)	bmi: 22.64219297	height (cm): 182	weight (kg): 75	smoking status: Current Use	smoking duration (years): 45	smoking dose (cigarettes/day): 20	excision year: 2009	sample recovery type: Surgical	tissue: Lung Tumor	tnm stage: T2N0MX	ajcc uicc stage: IB	biosample confirmed diagnosis: Non-Small Cell Carcinoma	biosample confirmed sub-diagnosis: Squamous Cell Carcinoma	clinical diagnosis specimen: Squamous cell carcinoma of the lung	tumor grade: Poorly differentiated	rin: 9.3	sbv challenge gold standard: SCC1
Lung_tumor_SCC_stage_2_rep33	GSM1065847	RNA	Squamous Cell Carcinoma, stage 2	Homo sapiens	gender: male	age at excision (years): 63	ethnicity: Caucasian	clinical diagnosis patient: Squamous cell carcinoma, keratinizing of the lung (Status New)	bmi: 25.05930703	height (cm): 173	weight (kg): 75	smoking status: Current Use	smoking duration (years): NA	smoking dose (cigarettes/day): 30	excision year: 2010	sample recovery type: Surgical	tissue: Lung Tumor	tnm stage: T3N0M0	ajcc uicc stage: IIB	clinical diagnosis specimen: Squamous cell carcinoma, keratinizing of the lung	rin: 8.938609	sbv challenge gold standard: SCC2
Lung_tumor_AC_stage_2_rep28	GSM1065848	RNA	Adenocarcinoma, stage 2	Homo sapiens	gender: female	age at excision (years): 62	ethnicity: Caucasian	clinical diagnosis patient: Adenocarcinoma of the lung (Status New)	bmi: 24.97398543	height (cm): 155	weight (kg): 60	smoking status: Current Use	smoking duration (years): NA	smoking dose (cigarettes/day): 10	excision year: 2009	sample recovery type: Surgical	tissue: Lung Tumor	tnm stage: T2bN0M0	ajcc uicc stage: IIA	biosample confirmed diagnosis: Non-small cell carcinoma	biosample confirmed sub-diagnosis: Adenocarcinoma	clinical diagnosis specimen: Adenocarcinoma of the lung	tumor grade: Well to moderately differentiated	rin: 9.29	sbv challenge gold standard: AC2
Lung_tumor_SCC_stage_2_rep34	GSM1065849	RNA	Squamous Cell Carcinoma, stage 2	Homo sapiens	gender: male	age at excision (years): 58	ethnicity: Caucasian	clinical diagnosis patient: Arterial hypertension (Status Ongoing), Squamous cell carcinoma, keratinizing of the lung (Status New)	bmi: 21.97133586	height (cm): 172	weight (kg): 65	smoking status: Current Use	smoking duration (years): 35	smoking dose (cigarettes/day): 20	excision year: 2010	sample recovery type: Surgical	tissue: Lung Tumor	tnm stage: T2aN1M0	ajcc uicc stage: IIA	biosample confirmed diagnosis: Non-small cell carcinoma	biosample confirmed sub-diagnosis: Squamous cell carcinoma	clinical diagnosis specimen: Squamous cell carcinoma, keratinizing of the lung	tumor grade: Moderate to poorly differentiated	rin: 9.66	sbv challenge gold standard: SCC2
Lung_tumor_AC_stage_1_rep35	GSM1065850	RNA	Adenocarcinoma, stage 1	Homo sapiens	gender: male	age at excision (years): 58	ethnicity: Asian/Pacific Islander	clinical diagnosis patient: Adenocarcinoma of the lung (Status New)	bmi: 23.4375	height (cm): 160	weight (kg): 60	smoking status: Current Use	smoking duration (years): 34	smoking dose (cigarettes/day): NA	excision year: 2008	sample recovery type: Surgical	tissue: Lung Tumor	tnm stage: T1N0M0	ajcc uicc stage: IA	biosample confirmed diagnosis: Non-Small Cell Carcinoma	biosample confirmed sub-diagnosis: Adenocarcinoma	clinical diagnosis specimen: Adenocarcinoma of the lung	tumor grade: Moderately differentiated	rin: 8.36	sbv challenge gold standard: AC1
Lung_tumor_SCC_stage_1_rep30	GSM1065851	RNA	Squamous Cell Carcinoma, stage 1	Homo sapiens	gender: male	age at excision (years): 56	ethnicity: Caucasian	clinical diagnosis patient: Duodenal ulcer (Status Past), Squamous cell carcinoma of the lung (Status New)	bmi: 27.71768524	height (cm): 172	weight (kg): 82	smoking status: Current Use	smoking duration (years): NA	smoking dose (cigarettes/day): NA	excision year: 2007	sample recovery type: Surgical	tissue: Lung Tumor	tnm stage: T2N0M0	ajcc uicc stage: IB	clinical diagnosis specimen: Squamous cell carcinoma of the lung	rin: 9.072135	sbv challenge gold standard: SCC1
Lung_tumor_SCC_stage_2_rep35	GSM1065852	RNA	Squamous Cell Carcinoma, stage 2	Homo sapiens	gender: male	age at excision (years): 55	ethnicity: Caucasian	clinical diagnosis patient: Hypertension (Status Ongoing), Squamous cell carcinoma, keratinizing of the lung (Status New)	bmi: 26.81221871	height (cm): 177	weight (kg): 84	smoking status: Current Use	smoking duration (years): NA	smoking dose (cigarettes/day): 20	excision year: 2009	sample recovery type: Surgical	tissue: Lung Tumor	tnm stage: T2N1M0	ajcc uicc stage: IIB	biosample confirmed diagnosis: Squamous cell carcinoma	biosample confirmed sub-diagnosis: Acute leukemia	clinical diagnosis specimen: Squamous cell carcinoma, keratinizing of the lung	tumor grade: Moderately differentiated	rin: 9.5	sbv challenge gold standard: SCC2
Lung_tumor_AC_stage_2_rep29	GSM1065853	RNA	Adenocarcinoma, stage 2	Homo sapiens	gender: female	age at excision (years): 68	ethnicity: Caucasian	clinical diagnosis patient: Adenocarcinoma of the lung (Status New)	bmi: NA	height (cm): NA	weight (kg): NA	smoking status: NA	smoking duration (years): NA	smoking dose (cigarettes/day): NA	excision year: 2006	sample recovery type: Surgical	tissue: Lung Normal	tnm stage: T1N1M0	ajcc uicc stage: IIA	clinical diagnosis specimen: Adenocarcinoma of the lung	rin: 8.623299	sbv challenge gold standard: AC2
Lung_tumor_SCC_stage_2_rep36	GSM1065854	RNA	Squamous Cell Carcinoma, stage 2	Homo sapiens	gender: male	age at excision (years): 69	ethnicity: Caucasian	clinical diagnosis patient: Squamous cell carcinoma, keratinizing of the lung (Status New)	bmi: 26.25958475	height (cm): 169	weight (kg): 75	smoking status: Current Use	smoking duration (years): NA	smoking dose (cigarettes/day): 40	excision year: 2009	sample recovery type: Surgical	tissue: Bronchus Tumor	tnm stage: T3N0M0	ajcc uicc stage: IIB	clinical diagnosis specimen: Squamous cell carcinoma, keratinizing of the lung	rin: 9.400192	sbv challenge gold standard: SCC2
Lung_tumor_SCC_stage_2_rep37	GSM1065855	RNA	Squamous Cell Carcinoma, stage 2	Homo sapiens	gender: male	age at excision (years): 62	ethnicity: Caucasian	clinical diagnosis patient: Chronic obstructive pulmonary disease (Status Ongoing), Squamous cell carcinoma of the lung (Status New)	bmi: 17.50561501	height (cm): 174	weight (kg): 53	smoking status: Current Use	smoking duration (years): NA	smoking dose (cigarettes/day): 30	excision year: 2011	sample recovery type: Surgical	tissue: Lung Tumor	tnm stage: T2bN0M0	ajcc uicc stage: IIA	biosample confirmed diagnosis: Non-small cell carcinoma	biosample confirmed sub-diagnosis: Squamous cell carcinoma	clinical diagnosis specimen: Squamous cell carcinoma of the lung	tumor grade: Moderate to poorly differentiated	rin: 8.04	sbv challenge gold standard: SCC2
Lung_tumor_AC_stage_2_rep30	GSM1065856	RNA	Adenocarcinoma, stage 2	Homo sapiens	gender: female	age at excision (years): 64	ethnicity: Caucasian	clinical diagnosis patient: Adenocarcinoma of lung (Status New)	bmi: 24.74093729	height (cm): 167	weight (kg): 69	smoking status: Never Used	smoking duration (years): 0	smoking dose (cigarettes/day): 0	excision year: 2004	sample recovery type: Surgical	tissue: Lung Tumor	tnm stage: T1N1M0	ajcc uicc stage: IIA	clinical diagnosis specimen: Adenocarcinoma of lung	rin: 8.00742	sbv challenge gold standard: AC2
Lung_tumor_AC_stage_1_rep36	GSM1065857	RNA	Adenocarcinoma, stage 1	Homo sapiens	gender: female	age at excision (years): 70	ethnicity: Caucasian	clinical diagnosis patient: Adenocarcinoma of the lung (Status New)	bmi: 28.88888889	height (cm): 150	weight (kg): 65	smoking status: Never Used	smoking duration (years): 0	smoking dose (cigarettes/day): 0	excision year: 2009	sample recovery type: Surgical	tissue: Lung Tumor	tnm stage: T1N0M0	ajcc uicc stage: IA	biosample confirmed diagnosis: Non-small cell carcinoma	biosample confirmed sub-diagnosis: Adenocarcinoma	clinical diagnosis specimen: Adenocarcinoma of the lung	tumor grade: Moderate to poorly differentiated	rin: 8.6	sbv challenge gold standard: AC1
Lung_tumor_AC_stage_2_rep31	GSM1065858	RNA	Adenocarcinoma, stage 2	Homo sapiens	age at excision (years): NA	ethnicity: NA	clinical diagnosis patient: Adenocarcinoma of the lung (Status New)	bmi: NA	height (cm): NA	weight (kg): NA	smoking status: NA	smoking duration (years): NA	smoking dose (cigarettes/day): NA	excision year: NA	sample recovery type: Surgical	tissue: Lung Diseased	tnm stage: T3N0MX	ajcc uicc stage: IIB	clinical diagnosis specimen: Adenocarcinoma of the lung	rin: 7.3	sbv challenge gold standard: AC2
Lung_tumor_SCC_stage_2_rep38	GSM1065859	RNA	Squamous Cell Carcinoma, stage 2	Homo sapiens	gender: male	age at excision (years): 77	ethnicity: Caucasian	clinical diagnosis patient: Squamous cell carcinoma of the lung (Status New)	bmi: 24.22145329	height (cm): 170	weight (kg): 70	smoking status: Current Use	smoking duration (years): NA	smoking dose (cigarettes/day): 30	excision year: 2011	sample recovery type: Surgical	tissue: Lung Tumor	tnm stage: T2bN0M0	ajcc uicc stage: IIA	biosample confirmed diagnosis: Non-small cell carcinoma	biosample confirmed sub-diagnosis: Squamous cell carcinoma	clinical diagnosis specimen: Squamous cell carcinoma of the lung	tumor grade: Moderately differentiated	rin: 9.21	sbv challenge gold standard: SCC2
Lung_tumor_SCC_stage_1_rep31	GSM1065860	RNA	Squamous Cell Carcinoma, stage 1	Homo sapiens	gender: male	age at excision (years): 65	ethnicity: Caucasian	clinical diagnosis patient: Simple chronic bronchitis (Status Ongoing), Unspecified gastritis and gastroduodenitis (Status Ongoing), Duodenal ulcer (Status Past), Squamous cell carcinoma of the lung (Status New)	bmi: 19.03114187	height (cm): 170	weight (kg): 55	smoking status: Current Use	smoking duration (years): 40	smoking dose (cigarettes/day): 20	excision year: 2008	sample recovery type: Surgical	tissue: Lung Tumor	tnm stage: T2NXM0	ajcc uicc stage: IB	biosample confirmed diagnosis: Non-Small Cell Carcinoma	biosample confirmed sub-diagnosis: Squamous Cell Carcinoma	clinical diagnosis specimen: Squamous cell carcinoma of the lung	tumor grade: Poorly differentiated	rin: 8.61	sbv challenge gold standard: SCC1
Lung_tumor_AC_stage_1_rep37	GSM1065861	RNA	Adenocarcinoma, stage 1	Homo sapiens	gender: female	age at excision (years): 71	ethnicity: Asian/Pacific Islander	clinical diagnosis patient: Adenocarcinoma of the lung (Status New)	bmi: 20.17455375	height (cm): 151	weight (kg): 46	smoking status: Never Used	smoking duration (years): 0	smoking dose (cigarettes/day): 0	excision year: 2011	sample recovery type: Surgical	tissue: Lung Tumor	tnm stage: T2aN0M0	ajcc uicc stage: IB	clinical diagnosis specimen: Adenocarcinoma of the lung	rin: N/A	sbv challenge gold standard: AC1
Lung_tumor_SCC_stage_2_rep39	GSM1065862	RNA	Squamous Cell Carcinoma, stage 2	Homo sapiens	gender: male	age at excision (years): 54	ethnicity: Caucasian	clinical diagnosis patient: Squamous cell carcinoma, keratinizing of the lung (Status New)	bmi: 25.55932916	height (cm): 169	weight (kg): 73	smoking status: Current Use	smoking duration (years): NA	smoking dose (cigarettes/day): 25	excision year: 2009	sample recovery type: Surgical	tissue: Bronchus Tumor	tnm stage: T2bN0M0	ajcc uicc stage: IIA	clinical diagnosis specimen: Squamous cell carcinoma, keratinizing of the lung	rin: 10	sbv challenge gold standard: SCC2
Lung_tumor_AC_stage_2_rep32	GSM1065863	RNA	Adenocarcinoma, stage 2	Homo sapiens	gender: female	age at excision (years): 69	ethnicity: Caucasian	clinical diagnosis patient: Chronic pancreatitis (Status Ongoing), Adenocarcinoma of the lung (Status New)	bmi: 20.3125	height (cm): 160	weight (kg): 52	smoking status: Never Used	smoking duration (years): 0	smoking dose (cigarettes/day): 0	excision year: 2008	sample recovery type: Surgical	tissue: Lung Tumor	tnm stage: T1N1M0	ajcc uicc stage: IIA	biosample confirmed diagnosis: Non-small Cell Carcinoma	biosample confirmed sub-diagnosis: Adenocarcinoma	clinical diagnosis specimen: Adenocarcinoma of the lung	tumor grade: Well to moderately differentiated	rin: 9.42	sbv challenge gold standard: AC2
Lung_tumor_AC_stage_2_rep33	GSM1065864	RNA	Adenocarcinoma, stage 2	Homo sapiens	gender: male	age at excision (years): 72	ethnicity: Caucasian	clinical diagnosis patient: Ischemic heart disease (Status Ongoing), Hypertension (Status Ongoing), Colorectal cancer (Status ), Adenocarcinoma of the lung (Status New)	bmi: 28.37370242	height (cm): 170	weight (kg): 82	smoking status: Current Use	smoking duration (years): 20	smoking dose (cigarettes/day): 15	excision year: 2009	sample recovery type: Surgical	tissue: Lung Tumor	tnm stage: T1aN1M0	ajcc uicc stage: IIA	biosample confirmed diagnosis: Non-small cell carcinoma	biosample confirmed sub-diagnosis: Adenocarcinoma	clinical diagnosis specimen: Adenocarcinoma of the lung	tumor grade: Moderate to poorly differentiated	rin: 7.25	sbv challenge gold standard: AC2
Lung_tumor_AC_stage_1_rep38	GSM1065865	RNA	Adenocarcinoma, stage 1	Homo sapiens	gender: male	age at excision (years): 80	ethnicity: Caucasian	clinical diagnosis patient: Adenocarcinoma of the lung (Status New)	bmi: 21.51385851	height (cm): 167	weight (kg): 60	smoking status: NA	smoking duration (years): NA	smoking dose (cigarettes/day): NA	excision year: 2009	sample recovery type: Surgical	tissue: Lung Tumor	tnm stage: T1N0M0	ajcc uicc stage: IA	biosample confirmed diagnosis: Non-small cell carcinoma	biosample confirmed sub-diagnosis: Adenocarcinoma	clinical diagnosis specimen: Adenocarcinoma of the lung	tumor grade: Moderate to poorly differentiated	rin: 8.03	sbv challenge gold standard: AC1
Lung_tumor_SCC_stage_1_rep32	GSM1065866	RNA	Squamous Cell Carcinoma, stage 1	Homo sapiens	gender: male	age at excision (years): 57	ethnicity: Caucasian	clinical diagnosis patient: Chronic bronchitis (Status Ongoing), Squamous cell carcinoma of the lung (Status New)	bmi: 20.2020202	height (cm): 165	weight (kg): 55	smoking status: Current Use	smoking duration (years): 35	smoking dose (cigarettes/day): 15	excision year: 2009	sample recovery type: Surgical	tissue: Lung Tumor	tnm stage: T2NXM0	ajcc uicc stage: IB	biosample confirmed diagnosis: Squamous Cell Carcinoma	clinical diagnosis specimen: Squamous cell carcinoma of the lung	tumor grade: Moderately differentiated	rin: 7.35	sbv challenge gold standard: SCC1
Lung_tumor_AC_stage_1_rep39	GSM1065867	RNA	Adenocarcinoma, stage 1	Homo sapiens	gender: female	age at excision (years): 69	ethnicity: Caucasian	clinical diagnosis patient: Adenocarcinoma of the lung (Status New)	bmi: 28.04037814	height (cm): 158	weight (kg): 70	smoking status: Never Used	smoking duration (years): 0	smoking dose (cigarettes/day): 0	excision year: 2009	sample recovery type: Surgical	tissue: Lung Tumor	tnm stage: T2N0M0	ajcc uicc stage: IB	biosample confirmed diagnosis: Non-Small Cell Carcinoma	biosample confirmed sub-diagnosis: Adenocarcinoma	clinical diagnosis specimen: Adenocarcinoma of the lung	tumor grade: Well to moderately differentiated	rin: 9.4	sbv challenge gold standard: AC1
Lung_tumor_AC_stage_2_rep34	GSM1065868	RNA	Adenocarcinoma, stage 2	Homo sapiens	gender: male	age at excision (years): 53	ethnicity: Caucasian	clinical diagnosis patient: Adenocarcinoma of the lung (Status New)	bmi: 24.6097337	height (cm): 165	weight (kg): 67	smoking status: Current Use	smoking duration (years): NA	smoking dose (cigarettes/day): 40	excision year: 2009	sample recovery type: Surgical	tissue: Lung Tumor	tnm stage: T2N1M0	ajcc uicc stage: IIB	biosample confirmed diagnosis: Non-small cell carcinoma	biosample confirmed sub-diagnosis: Adenocarcinoma	clinical diagnosis specimen: Adenocarcinoma of the lung	tumor grade: Moderate to poorly differentiated	rin: 7	sbv challenge gold standard: AC2
Lung_tumor_AC_stage_1_rep40	GSM1065869	RNA	Adenocarcinoma, stage 1	Homo sapiens	gender: male	age at excision (years): 53	ethnicity: Caucasian	clinical diagnosis patient: Adenocarcinoma of the lung (Status New)	bmi: 25.71166208	height (cm): 165	weight (kg): 70	smoking status: Previous Use	smoking duration (years): NA	smoking dose (cigarettes/day): 60	excision year: 2009	sample recovery type: Surgical	tissue: Lung Tumor	tnm stage: T1N0M0	ajcc uicc stage: IA	biosample confirmed diagnosis: Non-Small Cell Carcinoma	biosample confirmed sub-diagnosis: Adenocarcinoma	clinical diagnosis specimen: Adenocarcinoma of the lung	tumor grade: Moderate to poorly differentiated	rin: 9.7	sbv challenge gold standard: AC1
Lung_tumor_AC_stage_2_rep35	GSM1065870	RNA	Adenocarcinoma, stage 2	Homo sapiens	gender: male	age at excision (years): 64	ethnicity: Caucasian	clinical diagnosis patient: Chronic bronchitis (Status Ongoing), Adenocarcinoma of the lung (Status New)	bmi: 25.55932916	height (cm): 169	weight (kg): 73	smoking status: Occasional Use	smoking duration (years): 27	smoking dose (cigarettes/day): 6-7	excision year: 2010	sample recovery type: Surgical	tissue: Lung Tumor	tnm stage: T3NXM0	ajcc uicc stage: IIB	biosample confirmed diagnosis: Non-small cell carcinoma	biosample confirmed sub-diagnosis: Adenocarcinoma	clinical diagnosis specimen: Adenocarcinoma of the lung	tumor grade: Moderately differentiated	rin: 8.15	sbv challenge gold standard: AC2
Lung_tumor_AC_stage_2_rep36	GSM1065871	RNA	Adenocarcinoma, stage 2	Homo sapiens	gender: male	age at excision (years): 58	ethnicity: Caucasian	clinical diagnosis patient: Car accident with multiple injuries (Status Past), Coma (as a result of car accident) (Status Past), Adenocarcinoma of the lung (Status New)	bmi: 18.51851852	height (cm): 180	weight (kg): 60	smoking status: Previous Use	smoking duration (years): NA	smoking dose (cigarettes/day): 40	excision year: 2008	sample recovery type: Surgical	tissue: Lung Tumor	tnm stage: T3N0M0	ajcc uicc stage: IIB	biosample confirmed diagnosis: Non-Small Cell Carcinoma	biosample confirmed sub-diagnosis: Adenocarcinoma	clinical diagnosis specimen: Adenocarcinoma of the lung	tumor grade: Poorly differentiated	rin: 8.49	sbv challenge gold standard: AC2
Lung_tumor_AC_stage_1_rep41	GSM1065872	RNA	Adenocarcinoma, stage 1	Homo sapiens	gender: female	age at excision (years): 64	ethnicity: Asian/Pacific Islander	clinical diagnosis patient: Diabetes (Status Ongoing), High blood pressure (Status Ongoing), Bronchiolo-alveolar adenocarcinoma of the lung (Status New)	bmi: 23.01117686	height (cm): 156	weight (kg): 56	smoking status: Never Used	smoking duration (years): 0	smoking dose (cigarettes/day): 0	excision year: 2011	sample recovery type: Surgical	tissue: Lung Tumor	tnm stage: T2aN0M0	ajcc uicc stage: IB	clinical diagnosis specimen: Bronchiolo-alveolar adenocarcinoma of the lung	rin: N/A	sbv challenge gold standard: AC1
Lung_tumor_SCC_stage_1_rep33	GSM1065873	RNA	Squamous Cell Carcinoma, stage 1	Homo sapiens	gender: male	age at excision (years): 46	ethnicity: Caucasian	clinical diagnosis patient: Squamous cell carcinoma of the lung (Status New)	bmi: 31.77393186	height (cm): 172	weight (kg): 94	smoking status: Current Use	smoking duration (years): NA	smoking dose (cigarettes/day): 25	excision year: 2008	sample recovery type: Surgical	tissue: Lung Tumor	tnm stage: T2N0MX	ajcc uicc stage: IB	biosample confirmed diagnosis: Non-small cell carcinoma	biosample confirmed sub-diagnosis: Squamous cell carcinoma	clinical diagnosis specimen: Squamous cell carcinoma of the lung	rin: 7.38	sbv challenge gold standard: SCC1
Lung_tumor_SCC_stage_1_rep34	GSM1065874	RNA	Squamous Cell Carcinoma, stage 1	Homo sapiens	gender: male	age at excision (years): 56	ethnicity: Caucasian	clinical diagnosis patient: Squamous cell carcinoma of the lung (Status New)	bmi: 28.39372634	height (cm): 172	weight (kg): 84	smoking status: Never Used	smoking duration (years): 0	smoking dose (cigarettes/day): 0	excision year: 2007	sample recovery type: Surgical	tissue: Lung Tumor	tnm stage: T2N0M0	ajcc uicc stage: IB	biosample confirmed diagnosis: Non-Small Cell Carcinoma	biosample confirmed sub-diagnosis: Squamous Cell Carcinoma	clinical diagnosis specimen: Squamous cell carcinoma of the lung	tumor grade: Moderately differentiated	rin: 9.97	sbv challenge gold standard: SCC1

## Sheet: GSE120622
Series_Geo_Accession: 120622
Title	Sample_geo_accession	Type	Source_name	Organism	Characteristics
A271	GSM3405969	SRA	lung cancer	Homo sapiens	tissue: lung cancer	date.of.birth: 9/28/1941	gender: F	op.date: 3/26/1996	t: 2	n: 2	m: 0	Stage: 3b	histology: Adenocarcinoma	death.event: 1	death.time..month.: 39	relapse.event.1: 1	relapse.time..month.: 17.46666667
A272	GSM3405970	SRA	lung cancer	Homo sapiens	tissue: lung cancer	date.of.birth: 9/11/1947	gender: F	op.date: 4/1/1996	n: 2	Stage: 3b	histology: Adenocarcinoma	death.event: 1	death.time..month.: 6.533333333	relapse.event.1: 1	relapse.time..month.: 4.9
A306	GSM3405971	SRA	lung cancer	Homo sapiens	tissue: lung cancer	date.of.birth: 2/20/1948	gender: F	op.date: 12/12/1996	t: 3	n: 1	m: 0	Stage: 3a	histology: adenocarcinoma	death.event: 1	death.time..month.: 66.7	relapse.event.1: 1	relapse.time..month.: 58.16666667
A438	GSM3405972	SRA	lung cancer	Homo sapiens	tissue: lung cancer	date.of.birth: 6/16/1938	gender: F	op.date: 11/2/2000	t: 2	n: 0	m: 1	Stage: 4	histology: adenocarcinoma, BAC	death.event: 1	death.time..month.: 50.13333333	relapse.event.1: 0	relapse.time..month.: 50.13333333
A442	GSM3405973	SRA	lung cancer	Homo sapiens	tissue: lung cancer	date.of.birth: 6/16/1945	gender: F	op.date: 11/23/2000	t: 2	n: 2	m: 0	Stage: 3a	histology: adenocarcinoma	death.event: 1	death.time..month.: 40.96666667	relapse.event.1: 1	relapse.time..month.: 33.33333333
A457	GSM3405974	SRA	lung cancer	Homo sapiens	tissue: lung cancer	date.of.birth: 1/8/1936	gender: M	op.date: 2/8/2001	t: 4	n: 0	m: 0	Stage: 3b	histology: adenocarcinoma	death.event: 1	death.time..month.: 11.6	relapse.event.1: 1	relapse.time..month.: 11.4
A459	GSM3405975	SRA	lung cancer	Homo sapiens	tissue: lung cancer	date.of.birth: 11/16/1933	gender: M	op.date: 2/15/2001	t: 2	n: 2	m: 0	Stage: 3a	histology: adenocarcinoma	death.event: 1	death.time..month.: 59.4	relapse.event.1: 1	relapse.time..month.: 56.03333333
A468	GSM3405976	SRA	lung cancer	Homo sapiens	tissue: lung cancer	date.of.birth: 11/23/1930	gender: F	op.date: 3/26/2001	t: 2	n: 0	m: 0	Stage: 1b	histology: adenocarcinoma	death.event: 1	death.time..month.: 6.9	relapse.event.1: 1	relapse.time..month.: 3.5
A473	GSM3405977	SRA	lung cancer	Homo sapiens	tissue: lung cancer	date.of.birth: 12/24/1938	gender: M	op.date: 4/3/2001	t: 2	n: 0	m: 0	Stage: 1b	histology: adenocarcinoma	death.event: 1	death.time..month.: 14.06666667	relapse.event.1: 1	relapse.time..month.: 11.06666667
A474	GSM3405978	SRA	lung cancer	Homo sapiens	tissue: lung cancer	date.of.birth: 6/29/1926	gender: M	op.date: 4/9/2001	t: 3	n: 0	m: 0	Stage: 2b	histology: adenocarcinoma	death.event: 1	death.time..month.: 0.433333333	relapse.event.1: 0	relapse.time..month.: 0.433333333
A479	GSM3405979	SRA	lung cancer	Homo sapiens	tissue: lung cancer	date.of.birth: 11/12/1940	gender: M	op.date: 6/14/2001	t: 2	n: 0	m: 0	Stage: 1b	histology: adenocarcinoma	death.event: 1	death.time..month.: 98.7	relapse.event.1: 1	relapse.time..month.: 43.83333333
A503	GSM3405980	SRA	lung cancer	Homo sapiens	tissue: lung cancer	date.of.birth: 1/5/1926	gender: M	op.date: 4/1/2002	t: 2	n: 0	m: 0	Stage: 1b	histology: adenocarcinoma	death.event: 1	death.time..month.: 57.36666667	relapse.event.1: 0	relapse.time..month.: 57.36666667
A513	GSM3405981	SRA	lung cancer	Homo sapiens	tissue: lung cancer	date.of.birth: 8/29/1936	gender: M	op.date: 6/6/2002	t: 2	n: 0	m: 0	Stage: 1b	histology: adenocarcinoma	death.event: 0	death.time..month.: 60.83333333	relapse.event.1: 0	relapse.time..month.: 60.83333333
A526	GSM3405982	SRA	lung cancer	Homo sapiens	tissue: lung cancer	date.of.birth: 8/18/1940	gender: M	op.date: 9/9/2002	t: 2	n: 0	m: 0	Stage: 1b	histology: adenocarcinoma	death.event: 1	death.time..month.: 24.7	relapse.event.1: 1	relapse.time..month.: 5.833333333
A531	GSM3405983	SRA	lung cancer	Homo sapiens	tissue: lung cancer	date.of.birth: 7/22/1937	gender: M	op.date: 10/3/2002	t: 2	n: 1	m: 0	Stage: 2b	histology: adenocarcinoma	death.event: 1	death.time..month.: 16.76666667	relapse.event.1: 0	relapse.time..month.: 16.76666667
A534	GSM3405984	SRA	lung cancer	Homo sapiens	tissue: lung cancer	date.of.birth: 11/11/1927	gender: M	op.date: 10/17/2002	t: 2	n: 0	m: 0	Stage: 1b	histology: adenocarcinoma	death.event: 1	death.time..month.: 12.86666667	relapse.event.1: 1	relapse.time..month.: 9.1
A537	GSM3405985	SRA	lung cancer	Homo sapiens	tissue: lung cancer	date.of.birth: 4/15/1926	gender: M	op.date: 12/19/2002	t: 3	n: 1	m: 0	Stage: 3a	histology: adenocarcinoma	death.event: 1	death.time..month.: 40.56666667	relapse.event.1: 1	relapse.time..month.: 2.4
A547	GSM3405986	SRA	lung cancer	Homo sapiens	tissue: lung cancer	date.of.birth: 5/1/1940	gender: F	op.date: 7/17/2003	t: 2	n: 2	m: 0	Stage: 3b	histology: adenocarcinoma	death.event: 1	death.time..month.: 31.66666667	relapse.event.1: 0	relapse.time..month.: 31.66666667
A557	GSM3405987	SRA	lung cancer	Homo sapiens	tissue: lung cancer	date.of.birth: 5/8/1940	gender: F	op.date: 4/29/2004	t: 1	n: 0	m: 0	Stage: 1a	histology: adenocarcinoma	death.event: 1	death.time..month.: 122.9	relapse.event.1: 1	relapse.time..month.: 77.43333333
A559	GSM3405988	SRA	lung cancer	Homo sapiens	tissue: lung cancer	date.of.birth: 10/23/1940	gender: M	op.date: 5/3/2004	t: 4	n: 0	m: 0	Stage: 3b	histology: adenocarcinoma	death.event: 1	death.time..month.: 99.23333333	relapse.event.1: 0	relapse.time..month.: 99.23333333
A562	GSM3405989	SRA	lung cancer	Homo sapiens	tissue: lung cancer	date.of.birth: 4/26/1938	gender: M	op.date: 5/17/2004	t: 3	n: 2	m: 0	Stage: 3a	histology: adenocarcinoma	death.event: 1	death.time..month.: 99.9	relapse.event.1: 1	relapse.time..month.: 73.13333333
A572	GSM3405990	SRA	lung cancer	Homo sapiens	tissue: lung cancer	date.of.birth: 10/15/1931	gender: M	op.date: 7/15/2004	t: 2	n: 1	m: 0	Stage: 2b	histology: adenocarcinoma	death.event: 1	death.time..month.: 57.56666667	relapse.event.1: 1	relapse.time..month.: 8.3
A576	GSM3405991	SRA	lung cancer	Homo sapiens	tissue: lung cancer	date.of.birth: 4/20/1934	gender: M	op.date: 9/13/2004	t: 2	n: 0	m: 0	Stage: 2a	histology: adenocarcinoma	death.event: 1	death.time..month.: 6.366666667	relapse.event.1: 1	relapse.time..month.: 5.733333333
A581	GSM3405992	SRA	lung cancer	Homo sapiens	tissue: lung cancer	date.of.birth: 3/7/1940	gender: M	op.date: 11/8/2004	t: 2	n: 0	m: 0	Stage: 1b	histology: adenocarcinoma	death.event: 1	death.time..month.: 40.83333333	relapse.event.1: 1	relapse.time..month.: 7.966666667
A588	GSM3405993	SRA	lung cancer	Homo sapiens	tissue: lung cancer	date.of.birth: 6/3/1960	gender: F	op.date: 1/13/2005	t: 1	n: 1	m: 0	Stage: 2a	histology: adenocarcinoma	death.event: 1	death.time..month.: 39.5	relapse.event.1: 1	relapse.time..month.: 3.133333333
A591	GSM3405994	SRA	lung cancer	Homo sapiens	tissue: lung cancer	date.of.birth: 2/20/1942	gender: F	op.date: 1/24/2005	t: 2	n: 0	m: 0	Stage: 1b	histology: adenocarcinoma	death.event: 0	death.time..month.: 118.3	relapse.event.1: 0	relapse.time..month.: 118.3
A595	GSM3405995	SRA	lung cancer	Homo sapiens	tissue: lung cancer	date.of.birth: 11/17/1955	gender: M	op.date: 4/4/2005	t: 1	n: 1	m: 0	Stage: 2a	histology: adenocarcinoma	death.event: 1	death.time..month.: 101.4666667	relapse.event.1: 1	relapse.time..month.: 89.7
A610	GSM3405996	SRA	lung cancer	Homo sapiens	tissue: lung cancer	date.of.birth: 12/2/1938	gender: F	op.date: 12/15/2005	t: 2	n: 0	m: 0	Stage: 1b	histology: adenocarcinoma	death.event: 0	death.time..month.: 107.4666667	relapse.event.1: 1	relapse.time..month.: 32.8
A611	GSM3405997	SRA	lung cancer	Homo sapiens	tissue: lung cancer	date.of.birth: 9/27/1932	gender: M	op.date: 12/22/2005	t: 2	n: 1	m: 0	Stage: 2b	histology: adenocarcinoma	death.event: 1	death.time..month.: 10.9	relapse.event.1: 1	relapse.time..month.: 7.166666667
A613	GSM3405998	SRA	lung cancer	Homo sapiens	tissue: lung cancer	date.of.birth: 9/2/1955	gender: M	op.date: 1/19/2006	t: 2	n: 0	m: 0	Stage: 1b	histology: adenocarcinoma	death.event: 1	death.time..month.: 14.3	relapse.event.1: 1	relapse.time..month.: 8.2
A619	GSM3405999	SRA	lung cancer	Homo sapiens	tissue: lung cancer	date.of.birth: 5/21/1947	gender: F	op.date: 3/13/2006	t: 2	n: 2	m: 0	Stage: 3a	histology: adenocarcinoma	death.event: 0	death.time..month.: 103.1333333	relapse.event.1: 0	relapse.time..month.: 103.1333333
A621	GSM3406000	SRA	lung cancer	Homo sapiens	tissue: lung cancer	date.of.birth: 1/29/1979	gender: F	op.date: 3/23/2006	t: 3	n: 1	m: 0	Stage: 3a	histology: adenocarcinoma	death.event: 1	death.time..month.: 46.93333333	relapse.event.1: 1	relapse.time..month.: 24.43333333
A624	GSM3406001	SRA	lung cancer	Homo sapiens	tissue: lung cancer	date.of.birth: 6/18/1956	gender: F	op.date: 5/9/2006	t: 2	n: 0	m: 0	Stage: 1b	histology: adenocarcinoma	death.event: 1	death.time..month.: 41.33333333	relapse.event.1: 1	relapse.time..month.: 5.833333333
A627	GSM3406002	SRA	lung cancer	Homo sapiens	tissue: lung cancer	date.of.birth: 1/1/1935	gender: F	op.date: 7/13/2006	t: 2	n: 0	m: 0	Stage: 1b	histology: adenocarcinoma	death.event: 0	death.time..month.: 98.63333333	relapse.event.1: 0	relapse.time..month.: 98.63333333
A631	GSM3406003	SRA	lung cancer	Homo sapiens	tissue: lung cancer	date.of.birth: 2/3/1940	gender: M	op.date: 8/21/2006	t: 2	n: 0	m: 0	Stage: 1B	histology: adenocarcinoma	death.event: 1	death.time..month.: 24.36666667	relapse.event.1: 0	relapse.time..month.: 24.36666667
A644	GSM3406004	SRA	lung cancer	Homo sapiens	tissue: lung cancer	date.of.birth: 7/22/1961	gender: F	op.date: 1/25/2007	t: 1	n: 0	m: 0	Stage: 1A	histology: adenocarcinoma	death.event: 1	death.time..month.: 24.1	relapse.event.1: 0	relapse.time..month.: 24.1
A651	GSM3406005	SRA	lung cancer	Homo sapiens	tissue: lung cancer	date.of.birth: 5/22/1930	gender: M	op.date: 3/19/2007	t: 2	n: 2	m: 0	Stage: 3A	histology: adenocarcinoma	death.event: 1	death.time..month.: 71.33333333	relapse.event.1: 1	relapse.time..month.: 3.466666667
A652	GSM3406006	SRA	lung cancer	Homo sapiens	tissue: lung cancer	date.of.birth: 1/15/1937	gender: M	op.date: 3/26/2007	t: 2	n: 2	m: 0	Stage: 3A	histology: adenocarcinoma	death.event: 0	death.time..month.: 48.23333333	relapse.event.1: 1	relapse.time..month.: 27.3
A653	GSM3406007	SRA	lung cancer	Homo sapiens	tissue: lung cancer	date.of.birth: 9/26/1959	gender: M	op.date: 5/8/2007	t: 3	n: 1	m: 0	Stage: 3A	histology: adenocarcinoma	death.event: 1	death.time..month.: 17.93333333	relapse.event.1: 1	relapse.time..month.: 1
A654	GSM3406008	SRA	lung cancer	Homo sapiens	tissue: lung cancer	date.of.birth: 10/2/1959	gender: F	op.date: 5/29/2007	t: 2	n: 0	m: 0	Stage: 1B	histology: adenocarcinoma	death.event: 0	death.time..month.: 102.0666667	relapse.event.1: 0	relapse.time..month.: 102.0666667
A656	GSM3406009	SRA	lung cancer	Homo sapiens	tissue: lung cancer	date.of.birth: 7/22/1943	gender: M	op.date: 7/2/2007	t: 2	n: 2	m: 0	Stage: 3A	histology: adenocarcinoma	death.event: 1	death.time..month.: 26.56666667	relapse.event.1: 1	relapse.time..month.: 12.16666667
A665	GSM3406010	SRA	lung cancer	Homo sapiens	tissue: lung cancer	date.of.birth: 3/8/1922	gender: F	op.date: 4/10/2008	t: 2	n: 0	m: 0	Stage: 1B	histology: adenocarcinoma	death.event: 0	death.time..month.: 102.3333333	relapse.event.1: 0	relapse.time..month.: 102.3333333
A669	GSM3406011	SRA	lung cancer	Homo sapiens	tissue: lung cancer	date.of.birth: 5/1/1928	gender: F	op.date: 6/26/2008	t: 2	n: 2	m: 0	Stage: 3A	histology: adenocarcinoma	death.event: 1	death.time..month.: 89.6	relapse.event.1: 1	relapse.time..month.: 88.43333333
A696	GSM3406012	SRA	lung cancer	Homo sapiens	tissue: lung cancer	date.of.birth: 6/11/1964	gender: F	op.date: 1/11/2011	t: 2	n: 1	m: 0	Stage: 2A	histology: adenocarcinoma	death.event: 1	death.time..month.: 18.83333333	relapse.event.1: 1	relapse.time..month.: 6.866666667
S176	GSM3406013	SRA	lung cancer	Homo sapiens	tissue: lung cancer	date.of.birth: 4/12/1943	gender: M	op.date: 12/1/1994	n: 1	Stage: 2a	histology: Squamous cell carcinoma	death.event: 1	death.time..month.: 25.26666667	relapse.event.1: 1	relapse.time..month.: 21.33333333
S268	GSM3406014	SRA	lung cancer	Homo sapiens	tissue: lung cancer	date.of.birth: 1/30/1927	gender: M	op.date: 2/26/1996	n: 1	m: 0	Stage: 2a	histology: Squamous cell carcinoma	death.event: 1	death.time..month.: 11.63333333	relapse.event.1: 0	relapse.time..month.: 11.63333333
S293	GSM3406015	SRA	lung cancer	Homo sapiens	tissue: lung cancer	date.of.birth: 1/17/1944	gender: M	op.date: 7/22/1996	t: 2	n: 1	m: 0	Stage: 2b	histology: squamous cell carcinoma	death.event: 1	death.time..month.: 18.3	relapse.event.1: 0	relapse.time..month.: 18.3
S310	GSM3406016	SRA	lung cancer	Homo sapiens	tissue: lung cancer	date.of.birth: 4/1/1950	gender: M	op.date: 4/9/1998	t: 2	n: 1	m: 1	Stage: 4	histology: squamous cell carcinoma,keratinizing	death.event: 1	death.time..month.: 14.2	relapse.event.1: 1	relapse.time..month.: 2.766666667
S413	GSM3406017	SRA	lung cancer	Homo sapiens	tissue: lung cancer	date.of.birth: 7/19/1924	gender: M	op.date: 6/5/2000	t: 2	n: 0	m: 1	Stage: 4	histology: squamous cell carcinoma	death.event: 1	death.time..month.: 169.4	relapse.event.1: 0	relapse.time..month.: 169.4
S427	GSM3406018	SRA	lung cancer	Homo sapiens	tissue: lung cancer	date.of.birth: 4/7/1928	gender: M	op.date: 8/14/2000	t: 2	n: 0	m: 0	Stage: 1b	histology: squamous cell carcinoma	death.event: 1	death.time..month.: 43.13333333	relapse.event.1: 1	relapse.time..month.: 20.73333333
S441	GSM3406019	SRA	lung cancer	Homo sapiens	tissue: lung cancer	date.of.birth: 11/27/1934	gender: M	op.date: 11/20/2000	t: 2	n: 1	m: 0	Stage: 2b	histology: squamous cell carcinoma,keratinizing	death.event: 1	death.time..month.: 13.8	relapse.event.1: 0	relapse.time..month.: 13.8
S447	GSM3406020	SRA	lung cancer	Homo sapiens	tissue: lung cancer	date.of.birth: 8/12/1924	gender: M	op.date: 12/21/2000	t: 4	n: 0	m: 0	Stage: 3a	histology: squamous cell carcinoma	death.event: 1	death.time..month.: 12.8	relapse.event.1: 0	relapse.time..month.: 12.8
S455	GSM3406021	SRA	lung cancer	Homo sapiens	tissue: lung cancer	date.of.birth: 12/16/1942	gender: M	op.date: 1/29/2001	t: 1	n: 0	m: 0	Stage: 1a	histology: squamous cell carcinoma	death.event: 0	death.time..month.: 73.1	relapse.event.1: 0	relapse.time..month.: 73.1
S458	GSM3406022	SRA	lung cancer	Homo sapiens	tissue: lung cancer	date.of.birth: 11/17/1932	gender: M	op.date: 2/8/2001	t: 2	n: 1	m: 0	Stage: 2b	histology: squamous cell carcinoma, keratinizing	death.event: 1	death.time..month.: 24.8	relapse.event.1: 0	relapse.time..month.: 24.8
S462	GSM3406023	SRA	lung cancer	Homo sapiens	tissue: lung cancer	date.of.birth: 5/21/1940	gender: M	op.date: 3/1/2001	t: 1	n: 1	m: 0	Stage: 2a	histology: squamous cell carcinoma, keratinizing	death.event: 0	death.time..month.: 91.36666667	relapse.event.1: 0	relapse.time..month.: 91.36666667
S463	GSM3406024	SRA	lung cancer	Homo sapiens	tissue: lung cancer	date.of.birth: 10/2/1940	gender: M	op.date: 3/13/2001	t: 2	n: 2	m: 0	Stage: 3a	histology: squamous cell carcinoma	death.event: 1	death.time..month.: 1.6	relapse.event.1: 1	relapse.time..month.: 0.366666667
S476	GSM3406025	SRA	lung cancer	Homo sapiens	tissue: lung cancer	date.of.birth: 1/21/1929	gender: M	op.date: 5/24/2001	t: 3	n: 0	m: 0	Stage: 2b	histology: squamous cell carcinoma	death.event: 1	death.time..month.: 0.933333333	relapse.event.1: 0	relapse.time..month.: 0.933333333
S495	GSM3406026	SRA	lung cancer	Homo sapiens	tissue: lung cancer	date.of.birth: 2/6/1930	gender: M	op.date: 1/21/2002	t: 1	n: 1	m: 0	Stage: 2a	histology: squamous cell carcinoma, non-keratinizing	death.event: 1	death.time..month.: 113.9	relapse.event.1: 0	relapse.time..month.: 113.9
S496	GSM3406027	SRA	lung cancer	Homo sapiens	tissue: lung cancer	date.of.birth: 6/22/1941	gender: M	op.date: 1/19/2002	t: 1	n: 0	m: 0	Stage: 1b	histology: squamous cell carcinoma, keratinizing	death.event: 0	death.time..month.: 104.6666667	relapse.event.1: 0	relapse.time..month.: 104.6666667
S517	GSM3406028	SRA	lung cancer	Homo sapiens	tissue: lung cancer	date.of.birth: 3/25/1933	gender: M	op.date: 7/2/2002	t: 2	n: 2	m: 0	Stage: 3a	histology: squamous cell carcinoma	death.event: 0	death.time..month.: 59.26666667	relapse.event.1: 0	relapse.time..month.: 59.26666667
S518	GSM3406029	SRA	lung cancer	Homo sapiens	tissue: lung cancer	date.of.birth: 12/12/1934	gender: M	op.date: 7/11/2002	t: 1	n: 0	m: 0	Stage: 1b	histology: squamous cell carcinoma	death.event: 0	death.time..month.: 136.1666667	relapse.event.1: 0	relapse.time..month.: 136.1666667
S521	GSM3406030	SRA	lung cancer	Homo sapiens	tissue: lung cancer	date.of.birth: 7/1/1917	gender: M	op.date: 7/29/2002	t: 2	n: 0	m: 0	Stage: 1b	histology: squamous cell carcinoma	death.event: 1	death.time..month.: 64.13333333	relapse.event.1: 0	relapse.time..month.: 64.13333333
S540	GSM3406031	SRA	lung cancer	Homo sapiens	tissue: lung cancer	date.of.birth: 3/13/1923	gender: M	op.date: 3/4/2003	t: 2	n: 0	m: 0	Stage: 1b	histology: squamous cell carcinoma	death.event: 0	death.time..month.: 97.1	relapse.event.1: 0	relapse.time..month.: 97.1
S543	GSM3406032	SRA	lung cancer	Homo sapiens	tissue: lung cancer	date.of.birth: 4/6/1951	gender: M	op.date: 3/18/2003	t: 2	n: 0	m: 0	Stage: 1a	histology: squamous cell carcinoma	death.event: 0	death.time..month.: 163.8666667	relapse.event.1: 0	relapse.time..month.: 163.8666667
S545	GSM3406033	SRA	lung cancer	Homo sapiens	tissue: lung cancer	date.of.birth: 12/10/1925	gender: M	op.date: 3/27/2003	t: 2	n: 0	m: 0	Stage: 1b	histology: squamous cell carcinoma	death.event: 1	death.time..month.: 24.6	relapse.event.1: 0	relapse.time..month.: 24.6
S551	GSM3406034	SRA	lung cancer	Homo sapiens	tissue: lung cancer	date.of.birth: 11/26/1933	gender: M	op.date: 3/15/2004	t: 2	n: 0	m: 0	Stage: 1b	histology: squamous cell carcinoma	death.event: 1	death.time..month.: 127.5	relapse.event.1: 0	relapse.time..month.: 127.5
S564	GSM3406035	SRA	lung cancer	Homo sapiens	tissue: lung cancer	date.of.birth: 4/7/1927	gender: M	op.date: 6/3/2004	t: 3	n: 0	m: 0	Stage: 2b	histology: squamous cell carcinoma	death.event: 1	death.time..month.: 19.03333333	relapse.event.1: 1	relapse.time..month.: 14.5
S582	GSM3406036	SRA	lung cancer	Homo sapiens	tissue: lung cancer	date.of.birth: 5/22/1925	gender: M	op.date: 11/11/2004	t: 2	n: 0	m: 0	Stage: 1b	histology: squamous cell carcinoma	death.event: 0	death.time..month.: 73.26666667	relapse.event.1: 0	relapse.time..month.: 73.26666667
S584	GSM3406037	SRA	lung cancer	Homo sapiens	tissue: lung cancer	date.of.birth: 6/22/1941	gender: M	op.date: 12/13/2004	Stage: 1b	histology: squamous cell carcinoma	death.event: 1	death.time..month.: 69.6	relapse.event.1: 0	relapse.time..month.: 69.6
S601	GSM3406038	SRA	lung cancer	Homo sapiens	tissue: lung cancer	date.of.birth: 6/17/1943	gender: M	op.date: 7/23/2005	t: 3	n: 1	m: 0	Stage: 3A	histology: squamous cell carcinoma	death.event: 1	death.time..month.: 15.3	relapse.event.1: 0	relapse.time..month.: 15.3
S602	GSM3406039	SRA	lung cancer	Homo sapiens	tissue: lung cancer	date.of.birth: 7/10/1929	gender: F	op.date: 9/26/2005	t: 2	n: 1	m: 0	Stage: 2b	histology: squamous cell carcinoma	death.event: 1	death.time..month.: 24.73333333	relapse.event.1: 0	relapse.time..month.: 24.73333333
S612	GSM3406040	SRA	lung cancer	Homo sapiens	tissue: lung cancer	date.of.birth: 2/8/1936	gender: M	op.date: 12/26/2005	t: 2	n: 2	m: 1	Stage: 4	histology: squamous cell carcinoma	death.event: 1	death.time..month.: 18.73333333	relapse.event.1: 1	relapse.time..month.: 17.5
S614	GSM3406041	SRA	lung cancer	Homo sapiens	tissue: lung cancer	date.of.birth: 8/25/1928	gender: M	op.date: 1/23/2006	t: 3	n: 0	m: 0	Stage: 2b	histology: squamous cell carcinoma	death.event: 0	death.time..month.: 132.5333333	relapse.event.1: 0	relapse.time..month.: 132.5333333
S622	GSM3406042	SRA	lung cancer	Homo sapiens	tissue: lung cancer	date.of.birth: 12/4/1937	gender: M	op.date: 3/27/2006	t: 1	n: 0	m: 0	Stage: 1a	histology: squamous cell carcinoma	death.event: 1	death.time..month.: 36.43333333	relapse.event.1: 0	relapse.time..month.: 36.43333333
S636	GSM3406043	SRA	lung cancer	Homo sapiens	tissue: lung cancer	date.of.birth: 10/5/1934	gender: M	op.date: 9/18/2006	t: 2	n: 0	m: 0	Stage: 1b	histology: squamous cell carcinoma	death.event: 0	death.time..month.: 98.46666667	relapse.event.1: 0	relapse.time..month.: 98.46666667
S637	GSM3406044	SRA	lung cancer	Homo sapiens	tissue: lung cancer	date.of.birth: 6/10/1926	gender: M	op.date: 9/21/2006	t: 2	n: 0	m: 0	Stage: 1B	histology: squamous cell carcinoma	death.event: 1	death.time..month.: 28.7	relapse.event.1: 1	relapse.time..month.: 10.66666667
S646	GSM3406045	SRA	lung cancer	Homo sapiens	tissue: lung cancer	date.of.birth: 5/26/1933	gender: M	op.date: 2/12/2007	t: 2	n: 0	m: 0	Stage: 1B	histology: squamous cell carcinoma	death.event: 1	death.time..month.: 24.7	relapse.event.1: 1	relapse.time..month.: 9.866666667
S662	GSM3406046	SRA	lung cancer	Homo sapiens	tissue: lung cancer	date.of.birth: 4/18/1947	gender: M	op.date: 9/10/2007	t: 2	n: 0	m: 0	Stage: 1B	histology: squamous cell carcinoma	death.event: 0	death.time..month.: 65.56666667	relapse.event.1: 0	relapse.time..month.: 65.56666667
S666	GSM3406047	SRA	lung cancer	Homo sapiens	tissue: lung cancer	date.of.birth: 1/6/1930	gender: M	op.date: 5/22/2008	t: 2	n: 0	m: 0	Stage: 1B	histology: squamous cell carcinoma	death.event: 1	death.time..month.: 81.9	relapse.event.1: 0	relapse.time..month.: 81.9
S667	GSM3406048	SRA	lung cancer	Homo sapiens	tissue: lung cancer	date.of.birth: 4/28/1943	gender: M	op.date: 4/24/2008	t: 2	n: 0	m: 0	Stage: 1B	histology: squamous cell carcinoma	death.event: 0	death.time..month.: 71.8	relapse.event.1: 0	relapse.time..month.: 71.8
S789	GSM3406049	SRA	lung cancer	Homo sapiens	tissue: lung cancer	date.of.birth: 7/21/1933	gender: F	op.date: 10/20/2011	t: 2	n: 0	m: 0	Stage: 1B	histology: squamous cell carcinoma	death.event: 0

## Sheet: GSE136961
Series_Geo_Accession: 136961
Title	Sample_geo_accession	Type	Source_name	Organism	Characteristics
D01	GSM4063814	SRA	non-small cell lung cancer cells	Homo sapiens	tissue: lung	tumor type: adenocarcinoma	Sex: female	survival: recurrence:1, progression-free-survival_days:144, live, overall-survival_days:234
D03	GSM4063815	SRA	non-small cell lung cancer cells	Homo sapiens	tissue: lung	tumor type: adenocarcinoma	Sex: male	survival: recurrence:0, progression-free-survival_days:1088, live, overall-survival_days:1088
D06	GSM4063816	SRA	non-small cell lung cancer cells	Homo sapiens	tissue: lung	tumor type: Large cell neuroendocarine carcinoma	Sex: male	survival: recurrence:1, progression-free-survival_days:253, dead, overall-survival_days:262
D07	GSM4063817	SRA	non-small cell lung cancer cells	Homo sapiens	tissue: lung	tumor type: adenocarcinoma	Sex: female	survival: recurrence:1, progression-free-survival_days:259, dead, overall-survival_days:259
D08	GSM4063818	SRA	non-small cell lung cancer cells	Homo sapiens	tissue: lung	tumor type: Large cell neuroendocarine carcinoma	Sex: male	survival: recurrence:1, progression-free-survival_days:191, dead, overall-survival_days:376
D09	GSM4063819	SRA	non-small cell lung cancer cells	Homo sapiens	tissue: lung	tumor type: adenocarcinoma	Sex: male	survival: recurrence:1, progression-free-survival_days:362, dead, overall-survival_days:362
N05	GSM4063820	SRA	non-small cell lung cancer cells	Homo sapiens	tissue: lung	tumor type: adenocarcinoma	Sex: male	survival: recurrence:1, progression-free-survival_days:64, dead, overall-survival_days:260
N06	GSM4063821	SRA	non-small cell lung cancer cells	Homo sapiens	tissue: lung	tumor type: Large cell neuroendocarine carcinoma	Sex: male	survival: recurrence:1, progression-free-survival_days:54, dead, overall-survival_days:147
N08	GSM4063822	SRA	non-small cell lung cancer cells	Homo sapiens	tissue: lung	tumor type: squamous cell carcinoma	Sex: male	survival: recurrence:1, progression-free-survival_days:28, dead, overall-survival_days:329
N10	GSM4063823	SRA	non-small cell lung cancer cells	Homo sapiens	tissue: lung	tumor type: adenocarcinoma-squamous cell carcinoma	Sex: male	survival: recurrence:1, progression-free-survival_days:70, dead, overall-survival_days:70
D02	GSM4063824	SRA	non-small cell lung cancer cells	Homo sapiens	tissue: lung	tumor type: squamous cell carcinoma	Sex: male	survival: recurrence:0, progression-free-survival_days:357, live, overall-survival_days:357
D04	GSM4063825	SRA	non-small cell lung cancer cells	Homo sapiens	tissue: lung	tumor type: adenocarcinoma	Sex: male	survival: recurrence:1, progression-free-survival_days:315, live, overall-survival_days:315
D05	GSM4063826	SRA	non-small cell lung cancer cells	Homo sapiens	tissue: lung	tumor type: squamous cell carcinoma	Sex: male	survival: recurrence:0, progression-free-survival_days:281, live, overall-survival_days:281
N01	GSM4063827	SRA	non-small cell lung cancer cells	Homo sapiens	tissue: lung	tumor type: squamous cell carcinoma	Sex: male	survival: recurrence:1, progression-free-survival_days:35, dead, overall-survival_days:39
N02	GSM4063828	SRA	non-small cell lung cancer cells	Homo sapiens	tissue: lung	tumor type: adenocarcinoma	Sex: female	survival: recurrence:1, progression-free-survival_days:8, dead, overall-survival_days:8
N03	GSM4063829	SRA	non-small cell lung cancer cells	Homo sapiens	tissue: lung	tumor type: adenocarcinoma	Sex: female	survival: recurrence:1, progression-free-survival_days:52, dead, overall-survival_days:121
N04	GSM4063830	SRA	non-small cell lung cancer cells	Homo sapiens	tissue: lung	tumor type: adenocarcinoma	Sex: female	survival: recurrence:1, progression-free-survival_days:37, dead, overall-survival_days:105
N07	GSM4063831	SRA	non-small cell lung cancer cells	Homo sapiens	tissue: lung	tumor type: squamous cell carcinoma	Sex: male	survival: recurrence:1, progression-free-survival_days:64, live, overall-survival_days:145
N09	GSM4063832	SRA	non-small cell lung cancer cells	Homo sapiens	tissue: lung	tumor type: squamous cell carcinoma	Sex: male	survival: recurrence:1, progression-free-survival_days:21, dead, overall-survival_days:914
N11	GSM4063833	SRA	non-small cell lung cancer cells	Homo sapiens	tissue: lung	tumor type: squamous cell carcinoma	Sex: male	survival: recurrence:1, progression-free-survival_days:53, dead, overall-survival_days:71
N12	GSM4063834	SRA	non-small cell lung cancer cells	Homo sapiens	tissue: lung	tumor type: squamous cell carcinoma	Sex: female	survival: recurrence:1, progression-free-survival_days:45, live, overall-survival_days:271
Cases showing a partial or complete response to anti-PD-1 antibody (nivolumab or pembrolizumab) by Response Evaluation Criteria in Solid Tumor (RECIST) v1.1
