# Supplementary material for: Multi-omics analysis of an immune-based prognostic predictor in non-small cell lung cancer
Source: BMC Cancer. 2021 Dec 10;21:1322. doi: 10.1186/s12885-021-09044-4 (PMC8662860; doi:10.1186/s12885-021-09044-4)
Supplement: Supplementary file 9 — Additional file 9. [file 12885_2021_9044_MOESM9_ESM.xlsx]

## Sheet: Sheet1
Table S3. No single hub genes was predictive of the overall survival of NSCLC patients using the PrognoScan database.
Gene	PROBE ID	DATASET	CANCER TYPE	SUBTYPE	ENDPOINT	COHORT	CONTRIBUTOR	ARRAY TYPE	N	CUTPOINT	MINIMUM P-VALUE	CORRECTED P-VALUE	ln(HRhigh / HRlow)	COX P-VALUE	ln(HR)	HR [95% CIlow - CIupp]
GZMB	210164_at	jacob-00182-CANDF	Lung cancer	Adenocarcinoma	Overall Survival	CAN/DF	Shedden	HG-U133A	82	0.18	0.23675	-	0.61	0.662576	0.14	1.15 [0.61 - 2.17]
GZMB	210164_at	jacob-00182-HLM	Lung cancer	Adenocarcinoma	Overall Survival	HLM	Shedden	HG-U133A	79	0.68	0.085017	-	0.47	0.177364	0.48	1.61 [0.81 - 3.21]
GZMB	210164_at	jacob-00182-MSK	Lung cancer	Adenocarcinoma	Overall Survival	MSK	Shedden	HG-U133A	104	0.11	0.023906	0.303519	15.22	0.126352	0.41	1.51 [0.89 - 2.57]
GZMB	210164_at	GSE31210	Lung cancer	Adenocarcinoma	Overall Survival	NCCRI	Okayama	HG-U133_Plus_2	204	0.42	0.005864	0.107224	1.19	0.230987	0.22	1.25 [0.87 - 1.81]
GZMB	210164_at	jacob-00182-UM	Lung cancer	Adenocarcinoma	Overall Survival	UM	Shedden	HG-U133A	178	0.21	0.18861	-	0.34	0.971259	-0.01	0.99 [0.67 - 1.46]
GZMB	210164_at	GSE3141	Lung cancer	NSCLC	Overall Survival	Duke	Bild	HG-U133_Plus_2	111	0.14	0.060832	-	-0.6	0.191145	-0.19	0.82 [0.62 - 1.10]
GZMB	210164_at	GSE14814	Lung cancer	NSCLC	Overall Survival	JRB.10	Zhu	HG-U133A	90	0.58	0.075785	-	-0.61	0.386384	-0.16	0.85 [0.59 - 1.22]
GZMB	210164_at	GSE4573	Lung cancer	Squamous cell carcinoma	Overall Survival	Michigan (1991-2002)	Raponi	HG-U133A	129	0.81	0.060422	-	-0.73	0.191159	-0.22	0.80 [0.58 - 1.11]
CD19	206398_s_at	jacob-00182-CANDF	Lung cancer	Adenocarcinoma	Overall Survival	CAN/DF	Shedden	HG-U133A	82	0.82	0.205911	-	-0.66	0.556881	-0.29	0.75 [0.29 - 1.96]
CD19	206398_s_at	jacob-00182-HLM	Lung cancer	Adenocarcinoma	Overall Survival	HLM	Shedden	HG-U133A	79	0.32	0.057905	-	-0.52	0.489584	-0.43	0.65 [0.19 - 2.19]
CD19	206398_s_at	jacob-00182-MSK	Lung cancer	Adenocarcinoma	Overall Survival	MSK	Shedden	HG-U133A	104	0.76	0.100492	-	0.57	0.70101	0.23	1.26 [0.39 - 4.07]
CD19	206398_s_at	GSE31210	Lung cancer	Adenocarcinoma	Overall Survival	NCCRI	Okayama	HG-U133_Plus_2	204	0.35	0.114115	-	0.67	0.865584	0.03	1.03 [0.73 - 1.45]
CD19	206398_s_at	jacob-00182-UM	Lung cancer	Adenocarcinoma	Overall Survival	UM	Shedden	HG-U133A	178	0.14	0.065014	-	0.58	0.269581	-0.33	0.72 [0.40 - 1.30]
CD19	206398_s_at	GSE3141	Lung cancer	NSCLC	Overall Survival	Duke	Bild	HG-U133_Plus_2	111	0.86	0.067349	-	-0.92	0.406373	-0.1	0.91 [0.72 - 1.14]
CD19	206398_s_at	GSE14814	Lung cancer	NSCLC	Overall Survival	JRB.10	Zhu	HG-U133A	90	0.73	0.083074	-	-0.75	0.253972	-0.35	0.70 [0.39 - 1.29]
CD19	206398_s_at	GSE4573	Lung cancer	Squamous cell carcinoma	Overall Survival	Michigan (1991-2002)	Raponi	HG-U133A	129	0.23	0.007571	0.130671	-0.69	0.035738	-0.42	0.66 [0.44 - 0.97]
IFNG	210354_at	jacob-00182-CANDF	Lung cancer	Adenocarcinoma	Overall Survival	CAN/DF	Shedden	HG-U133A	82	0.51	0.081865	-	0.59	0.630433	0.36	1.43 [0.33 - 6.18]
IFNG	210354_at	jacob-00182-HLM	Lung cancer	Adenocarcinoma	Overall Survival	HLM	Shedden	HG-U133A	79	0.3	0.216358	-	0.36	0.670252	0.23	1.26 [0.43 - 3.73]
IFNG	210354_at	jacob-00182-MSK	Lung cancer	Adenocarcinoma	Overall Survival	MSK	Shedden	HG-U133A	104	0.83	0.051581	-	0.69	0.659662	0.31	1.36 [0.35 - 5.31]
IFNG	210354_at	GSE31210	Lung cancer	Adenocarcinoma	Overall Survival	NCCRI	Okayama	HG-U133_Plus_2	204	0.9	0.031059	0.362569	0.95	0.862964	0.04	1.04 [0.70 - 1.54]
IFNG	210354_at	jacob-00182-UM	Lung cancer	Adenocarcinoma	Overall Survival	UM	Shedden	HG-U133A	178	0.37	0.047895	0.478836	-0.39	0.626985	-0.19	0.82 [0.38 - 1.80]
IFNG	210354_at	GSE3141	Lung cancer	NSCLC	Overall Survival	Duke	Bild	HG-U133_Plus_2	111	0.89	0.110211	-	0.6	0.407332	-0.13	0.88 [0.65 - 1.19]
IFNG	210354_at	GSE14814	Lung cancer	NSCLC	Overall Survival	JRB.10	Zhu	HG-U133A	90	0.32	0.104935	-	-0.53	0.996489	0	1.00 [0.25 - 3.93]
IFNG	210354_at	GSE4573	Lung cancer	Squamous cell carcinoma	Overall Survival	Michigan (1991-2002)	Raponi	HG-U133A	129	0.12	0.134788	-	0.68	0.761026	-0.08	0.92 [0.54 - 1.57]
